# Supplementary material for: Molecular profile of the NF‐κB signalling pathway in human colorectal cancer
Source: J Cell Mol Med. 2022 Nov 25;26(24):5966–75. doi: 10.1111/jcmm.17545 (PMC9753446; doi:10.1111/jcmm.17545)
Supplement: Supplementary file 2 — Data S1 [file JCMM-26-5966-s001.xlsx]

## Sheet: IL1B
Sample	patientID	IL1B_expression_value
COAD	TCGA-AZ-6605-01A	24.175
COAD	TCGA-CM-6163-01A	9.801
COAD	TCGA-A6-2682-01A	243.569
COAD	TCGA-A6-A566-01A	105.306
COAD	TCGA-F4-6463-01A	11.145
COAD	TCGA-A6-6780-01A	26.427
COAD	TCGA-AA-3663-01A	123.731
COAD	TCGA-AA-3655-01A	22.174
COAD	TCGA-G4-6315-01A	5.394
COAD	TCGA-AZ-6600-01A	20.043
COAD	TCGA-CA-6716-01A	5.363
COAD	TCGA-CM-5868-01A	2.664
COAD	TCGA-A6-5661-01A	68.98
COAD	TCGA-AA-3495-01A	19.92
COAD	TCGA-DM-A1D8-01A	2.026
COAD	TCGA-AD-6548-01A	49.242
COAD	TCGA-D5-5540-01A	30.846
COAD	TCGA-CA-6718-01A	8.544
COAD	TCGA-CM-6676-01A	9.601
COAD	TCGA-G4-6304-01A	26.028
COAD	TCGA-DM-A1HB-01A	109.648
COAD	TCGA-AA-3713-01A	47.488
COAD	TCGA-AZ-5407-01A	9.227
COAD	TCGA-CK-6746-01A	7.786
COAD	TCGA-AZ-4615-01A	3.339
COAD	TCGA-CK-5915-01A	6.16
COAD	TCGA-A6-3809-01A	155.39
COAD	TCGA-A6-6654-01A	79.043
COAD	TCGA-DM-A1D4-01A	35.091
COAD	TCGA-CM-6170-01A	25.084
COAD	TCGA-D5-6531-01A	12.916
COAD	TCGA-D5-6538-01A	5.961
COAD	TCGA-DM-A28C-01A	2.961
COAD	TCGA-A6-2684-01A	25.885
COAD	TCGA-AY-6386-01A	75.093
COAD	TCGA-G4-6320-01A	11.325
COAD	TCGA-AZ-6607-01A	44.014
COAD	TCGA-A6-6138-01A	55
COAD	TCGA-CM-6674-01A	11.351
COAD	TCGA-G4-6310-01A	0.183
COAD	TCGA-CM-5863-01A	21.554
COAD	TCGA-A6-2674-01B	1889.4
COAD	TCGA-A6-5659-01A	12.652
COAD	TCGA-AA-3489-01A	154.468
COAD	TCGA-CM-6166-01A	2.415
COAD	TCGA-D5-6529-01A	46.475
COAD	TCGA-DM-A28K-01A	11.43
COAD	TCGA-DM-A280-01A	44.033
COAD	TCGA-A6-2674-01A	559.586
COAD	TCGA-D5-6928-01A	36.543
COAD	TCGA-RU-A8FL-01A	13.434
COAD	TCGA-AZ-4682-01B	11.126
COAD	TCGA-D5-7000-01A	84.374
COAD	TCGA-AD-6963-01A	49.434
COAD	TCGA-D5-6929-01A	11.071
COAD	TCGA-CA-5255-01A	31.381
COAD	TCGA-AZ-4315-01A	7.481
COAD	TCGA-NH-A8F7-01A	29.675
COAD	TCGA-G4-6317-01A	1.48
COAD	TCGA-CM-6168-01A	46.354
COAD	TCGA-AY-6196-01A	38.873
COAD	TCGA-CM-6677-01A	12.634
COAD	TCGA-AZ-6603-01A	24.339
COAD	TCGA-T9-A92H-01A	8.599
COAD	TCGA-D5-6927-01A	134.668
COAD	TCGA-DM-A1DB-01A	3.363
COAD	TCGA-D5-6536-01A	201.123
COAD	TCGA-G4-6322-01A	367.897
COAD	TCGA-F4-6460-01A	12.482
COAD	TCGA-A6-6780-01B	478.797
COAD	TCGA-F4-6855-01A	6.47
COAD	TCGA-CM-6169-01A	38.174
COAD	TCGA-A6-2684-01A	25.885
COAD	TCGA-G4-6314-01A	11.928
COAD	TCGA-AD-6889-01A	91.248
COAD	TCGA-AY-6197-01A	137.446
COAD	TCGA-A6-2677-01A	13.054
COAD	TCGA-AA-3506-01A	32.861
COAD	TCGA-A6-4105-01A	86.39
COAD	TCGA-AZ-5403-01A	16.719
COAD	TCGA-AA-A01X-01A	4.41
COAD	TCGA-AY-A54L-01A	28.943
COAD	TCGA-AU-6004-01A	64.967
COAD	TCGA-A6-5656-01A	12.029
COAD	TCGA-AA-3662-01A	43.244
COAD	TCGA-AD-6899-01A	30.467
COAD	TCGA-AD-6964-01A	16.075
COAD	TCGA-A6-A5ZU-01A	4.272
COAD	TCGA-F4-6704-01A	4.106
COAD	TCGA-A6-6781-01A	170.425
COAD	TCGA-A6-6650-01A	8.772
COAD	TCGA-CM-6675-01A	5.972
COAD	TCGA-D5-6541-01A	14.786
COAD	TCGA-DM-A28A-01A	2.924
COAD	TCGA-F4-6570-01A	18.469
COAD	TCGA-A6-5657-01A	10.86
COAD	TCGA-D5-6540-01A	158.505
COAD	TCGA-AZ-6601-01A	26.084
COAD	TCGA-AD-5900-01A	3.463
COAD	TCGA-QG-A5Z2-01A	25.151
COAD	TCGA-QL-A97D-01A	42.589
COAD	TCGA-CM-5864-01A	14.124
COAD	TCGA-AA-A01P-01A	14.749
COAD	TCGA-G4-6302-01A	7.9
COAD	TCGA-AZ-4616-01A	12.064
COAD	TCGA-A6-6650-01A	8.772
COAD	TCGA-CK-4950-01A	27.925
COAD	TCGA-DM-A28M-01A	36.211
COAD	TCGA-AA-3712-01A	27.757
COAD	TCGA-AZ-6608-01A	6.424
COAD	TCGA-5M-AAT6-01A	5.62
COAD	TCGA-AA-3496-01A	34.117
COAD	TCGA-NH-A50T-01A	18.864
COAD	TCGA-A6-3810-01A	147.51
COAD	TCGA-F4-6807-01A	15.815
COAD	TCGA-AU-3779-01A	47.66
COAD	TCGA-AD-A5EJ-01A	22.637
COAD	TCGA-A6-2675-01A	26.438
COAD	TCGA-A6-6652-01A	12.486
COAD	TCGA-CK-5916-01A	15.942
COAD	TCGA-DM-A288-01A	9.024
COAD	TCGA-CM-6162-01A	104.71
COAD	TCGA-CK-5914-01A	30.934
COAD	TCGA-AD-6895-01A	16.742
COAD	TCGA-D5-6537-01A	65.707
COAD	TCGA-A6-A56B-01A	3.577
COAD	TCGA-NH-A50V-01A	44.685
COAD	TCGA-CM-6678-01A	20.499
COAD	TCGA-D5-6530-01A	48.364
COAD	TCGA-D5-6924-01A	34.983
COAD	TCGA-CK-4948-01B	47.359
COAD	TCGA-DM-A1D6-01A	9.09
COAD	TCGA-5M-AATA-01A	19.968
COAD	TCGA-AA-A01Z-01A	15.024
COAD	TCGA-AA-3509-01A	25.867
COAD	TCGA-CM-6167-01A	6.525
COAD	TCGA-A6-2677-01B	24.59
COAD	TCGA-AA-3511-01A	19.926
COAD	TCGA-AA-3660-01A	13.846
COAD	TCGA-DM-A0XF-01A	3.715
COAD	TCGA-CK-4947-01B	14.442
COAD	TCGA-5M-AATE-01A	5.39
COAD	TCGA-CA-5796-01A	63.613
COAD	TCGA-AY-5543-01A	123.582
COAD	TCGA-AA-3492-01A	44.841
COAD	TCGA-AD-A5EK-01A	3.534
COAD	TCGA-G4-6299-01A	0.677
COAD	TCGA-D5-5541-01A	26.624
COAD	TCGA-A6-6781-01A	170.425
COAD	TCGA-DM-A1D7-01A	16.715
COAD	TCGA-DM-A28E-01A	3.879
COAD	TCGA-CM-5861-01A	8.357
COAD	TCGA-G4-6303-01A	77.761
COAD	TCGA-D5-6898-01A	53.348
COAD	TCGA-NH-A6GA-01A	9.37
COAD	TCGA-CM-6680-01A	83.223
COAD	TCGA-A6-6649-01A	34.244
COAD	TCGA-NH-A6GC-01A	2.067
COAD	TCGA-F4-6569-01A	23.059
COAD	TCGA-NH-A50U-01A	11.333
COAD	TCGA-CK-6748-01A	39.911
COAD	TCGA-G4-6626-01A	9.976
COAD	TCGA-CA-6715-01A	20.549
COAD	TCGA-G4-6586-01A	33.263
COAD	TCGA-F4-6856-01A	40.592
COAD	TCGA-A6-6780-01A	26.427
COAD	TCGA-A6-6140-01A	53.575
COAD	TCGA-CM-5344-01A	4.581
COAD	TCGA-CM-5862-01A	13.133
COAD	TCGA-DM-A28F-01A	17.576
COAD	TCGA-A6-5656-01A	12.029
COAD	TCGA-D5-5537-01A	8.085
COAD	TCGA-D5-6532-01A	6.208
COAD	TCGA-D5-6535-01A	39.488
COAD	TCGA-D5-5539-01A	31.264
COAD	TCGA-CM-6172-01A	16.547
COAD	TCGA-F4-6854-01A	24.394
COAD	TCGA-DM-A0X9-01A	2.812
COAD	TCGA-AY-A71X-01A	8.439
COAD	TCGA-5M-AAT5-01A	13.516
COAD	TCGA-CK-6747-01A	27.831
COAD	TCGA-AA-3675-01A	45.904
COAD	TCGA-AA-3685-01A	27.945
COAD	TCGA-CM-4743-01A	5.589
COAD	TCGA-F4-6809-01A	9.314
COAD	TCGA-CM-6164-01A	23.109
COAD	TCGA-A6-2672-01B	206.589
COAD	TCGA-A6-6651-01A	9.069
COAD	TCGA-A6-5659-01B	22.051
COAD	TCGA-CM-6171-01A	76.642
COAD	TCGA-3L-AA1B-01A	4.563
COAD	TCGA-CM-6161-01A	23.535
COAD	TCGA-QG-A5YW-01A	42.908
COAD	TCGA-G4-6323-01A	3.184
COAD	TCGA-A6-A565-01A	14.118
COAD	TCGA-NH-A6GB-01A	16.24
COAD	TCGA-AD-6901-01A	12.501
COAD	TCGA-CM-5349-01A	16.554
COAD	TCGA-G4-6625-01A	19.138
COAD	TCGA-A6-6141-01A	5.43
COAD	TCGA-CA-5256-01A	8.525
COAD	TCGA-F4-6459-01A	24.62
COAD	TCGA-DM-A1DA-01A	2.754
COAD	TCGA-D5-6534-01A	26.094
COAD	TCGA-G4-6311-01A	24.09
COAD	TCGA-AY-A8YK-01A	15.409
COAD	TCGA-DM-A1D0-01A	2.392
COAD	TCGA-A6-5656-01B	29.771
COAD	TCGA-G4-6293-01A	26.034
COAD	TCGA-DM-A28H-01A	5.737
COAD	TCGA-D5-5538-01A	144.04
COAD	TCGA-A6-5665-01B	269.902
COAD	TCGA-A6-5664-01A	90.866
COAD	TCGA-AA-A02Y-01A	35.013
COAD	TCGA-AD-6965-01A	3.133
COAD	TCGA-F4-6806-01A	49.15
COAD	TCGA-CM-4751-01A	31.532
COAD	TCGA-A6-6137-01A	47.974
COAD	TCGA-AZ-4323-01A	25.57
COAD	TCGA-AA-A02K-01A	11.464
COAD	TCGA-G4-6321-01A	71.963
COAD	TCGA-CK-5913-01A	69.79
COAD	TCGA-CM-4744-01A	4.502
COAD	TCGA-A6-3809-01B	359.151
COAD	TCGA-A6-5659-01A	12.652
COAD	TCGA-DM-A0XD-01A	3.492
COAD	TCGA-A6-6781-01B	2790.15
COAD	TCGA-AA-3697-01A	34.448
COAD	TCGA-D5-6920-01A	119.666
COAD	TCGA-A6-5662-01A	1.926
COAD	TCGA-D5-6533-01A	58.541
COAD	TCGA-CK-6751-01A	60.223
COAD	TCGA-AZ-4614-01A	6.299
COAD	TCGA-A6-5661-01B	222.507
COAD	TCGA-AZ-4313-01A	10.914
COAD	TCGA-NH-A5IV-01A	7.542
COAD	TCGA-A6-6142-01A	244.748
COAD	TCGA-DM-A282-01A	2.933
COAD	TCGA-AA-3502-01A	42.157
COAD	TCGA-A6-2686-01A	46.992
COAD	TCGA-A6-3810-01B	75.742
COAD	TCGA-AY-A69D-01A	28.63
COAD	TCGA-WS-AB45-01A	224.485
COAD	TCGA-DM-A1D9-01A	5.089
COAD	TCGA-AZ-6606-01A	61.365
COAD	TCGA-AZ-4684-01A	61.216
COAD	TCGA-G4-6628-01A	31.364
COAD	TCGA-4T-AA8H-01A	7.26
COAD	TCGA-D5-6922-01A	21.582
COAD	TCGA-A6-6650-01B	25.776
COAD	TCGA-5M-AAT4-01A	12.722
COAD	TCGA-G4-6309-01A	19.911
COAD	TCGA-AD-6890-01A	11.988
COAD	TCGA-AZ-6598-01A	4.683
COAD	TCGA-QG-A5YV-01A	14.104
COAD	TCGA-A6-5667-01A	37.608
COAD	TCGA-4N-A93T-01A	3.536
COAD	TCGA-F4-6805-01A	41.366
COAD	TCGA-CM-6165-01A	13.615
COAD	TCGA-D5-6539-01A	15.931
COAD	TCGA-AD-6888-01A	5.765
COAD	TCGA-G4-6295-01A	9.788
COAD	TCGA-A6-6648-01A	16.585
COAD	TCGA-CK-5912-01A	23.331
COAD	TCGA-D5-6931-01A	25.898
COAD	TCGA-AM-5821-01A	62.607
COAD	TCGA-A6-5666-01A	9.917
COAD	TCGA-G4-6298-01A	12.185
COAD	TCGA-AM-5820-01A	10.906
COAD	TCGA-A6-6782-01A	39.48
COAD	TCGA-A6-6653-01A	102.997
COAD	TCGA-F4-6703-01A	118.821
COAD	TCGA-CM-4747-01A	26.09
COAD	TCGA-D5-6926-01A	166.411
COAD	TCGA-CA-5797-01A	5.672
COAD	TCGA-G4-6297-01A	24.444
COAD	TCGA-G4-6307-01A	1.231
COAD	TCGA-DM-A1HA-01A	0.302
COAD	TCGA-NH-A8F8-01A	9.292
COAD	TCGA-AZ-6599-01A	109.519
COAD	TCGA-A6-5660-01A	10.993
COAD	TCGA-CA-6719-01A	8.311
COAD	TCGA-D5-6932-01A	39.906
COAD	TCGA-D5-6923-01A	70.559
COAD	TCGA-CA-5254-01A	4.152
COAD	TCGA-A6-5665-01A	38.728
COAD	TCGA-A6-2684-01C	48.246
COAD	TCGA-G4-6306-01A	9.038
COAD	TCGA-QG-A5YX-01A	6.436
COAD	TCGA-CK-4952-01A	83.343
COAD	TCGA-A6-A567-01A	4.646
COAD	TCGA-QG-A5Z1-01A	4.648
COAD	TCGA-G4-6627-01A	45.148
COAD	TCGA-CM-5860-01A	16.386
COAD	TCGA-F4-6461-01A	4.844
COAD	TCGA-DM-A28G-01A	9.053
COAD	TCGA-D5-6930-01A	64.062
COAD	TCGA-CA-6717-01A	37.3
COAD	TCGA-DM-A285-01A	1.611
COAD	TCGA-CM-6679-01A	12.149
COAD	TCGA-CM-5348-01A	13.477
COAD	TCGA-AA-3526-01A	39.42
COAD	TCGA-CK-4951-01A	81.53
COAD	TCGA-A6-2685-01A	19.251
COAD	TCGA-G4-6588-01A	111.326
COAD	TCGA-G4-6294-01A	7.664
COAD	TCGA-F4-6808-01A	17.384
COAD	TCGA-SS-A7HO-01A	10.236
	Average COAD	56.1191
normal	TCGA-AZ-6603-11A	20.087
normal	TCGA-A6-2680-11A	6.775
normal	TCGA-A6-2686-11A	41.347
normal	TCGA-A6-5665-11A	5.364
normal	TCGA-AZ-6601-11A	6.268
normal	TCGA-F4-6704-11A	29.561
normal	TCGA-A6-5662-11A	11.888
normal	TCGA-A6-2679-11A	8.437
normal	TCGA-AA-3516-11A	7.129
normal	TCGA-A6-2684-11A	11.112
normal	TCGA-AZ-6600-11A	41.876
normal	TCGA-A6-2682-11A	14.012
normal	TCGA-A6-2683-11A	37.239
normal	TCGA-A6-2678-11A	2.916
normal	TCGA-AA-3518-11A	1.882
normal	TCGA-AA-3525-11A	11.274
normal	TCGA-AA-3660-11A	5.89
normal	TCGA-AA-3527-11A	9.238
normal	TCGA-A6-2675-11A	3.471
normal	TCGA-A6-2671-11A	1.796
normal	TCGA-AZ-6599-11A	3.797
normal	TCGA-A6-2685-11A	11.937
normal	TCGA-AA-3496-11A	8.448
normal	TCGA-AA-3522-11A	2.204
normal	TCGA-AA-3655-11A	4.327
normal	TCGA-AA-3713-11A	4.333
normal	TCGA-AA-3662-11A	7.933
normal	TCGA-AA-3697-11A	79.212
normal	TCGA-AA-3534-11A	5.185
normal	TCGA-AA-3514-11A	6.319
normal	TCGA-AA-3663-11A	11.229
normal	TCGA-A6-5659-11A	11.502
normal	TCGA-AA-3511-11A	8.984
normal	TCGA-AA-3531-11A	21.12
normal	TCGA-AA-3712-11A	17.634
normal	TCGA-AA-3520-11A	5.406
normal	TCGA-AA-3517-11A	4.758
normal	TCGA-AZ-6605-11A	3.175
normal	TCGA-AZ-6598-11A	2.762
normal	TCGA-A6-5667-11A	105.946
normal	TCGA-AA-3489-11A	34.741
	Average COAD	15.5735
	FOLD CHANGE	3.6035
	p-value (t-test)	0.000677266

## Sheet: CXCL8
Sample	patientID	CXCL8_expression_value
COAD	TCGA-AZ-6605-01A	73.486
COAD	TCGA-CM-6163-01A	40.045
COAD	TCGA-A6-2682-01A	2303.02
COAD	TCGA-A6-A566-01A	367.688
COAD	TCGA-F4-6463-01A	30.235
COAD	TCGA-A6-6780-01A	63.517
COAD	TCGA-AA-3663-01A	678.438
COAD	TCGA-AA-3655-01A	77.512
COAD	TCGA-G4-6315-01A	13.61
COAD	TCGA-AZ-6600-01A	41.257
COAD	TCGA-CA-6716-01A	10.949
COAD	TCGA-CM-5868-01A	23.401
COAD	TCGA-A6-5661-01A	199.881
COAD	TCGA-AA-3495-01A	65.004
COAD	TCGA-DM-A1D8-01A	8.228
COAD	TCGA-AD-6548-01A	150.437
COAD	TCGA-D5-5540-01A	311.846
COAD	TCGA-CA-6718-01A	51.478
COAD	TCGA-CM-6676-01A	21.028
COAD	TCGA-G4-6304-01A	179.975
COAD	TCGA-DM-A1HB-01A	181.04
COAD	TCGA-AA-3713-01A	87.295
COAD	TCGA-AZ-5407-01A	12.212
COAD	TCGA-CK-6746-01A	8.119
COAD	TCGA-AZ-4615-01A	30.991
COAD	TCGA-CK-5915-01A	40.069
COAD	TCGA-A6-3809-01A	2285.42
COAD	TCGA-A6-6654-01A	267.253
COAD	TCGA-DM-A1D4-01A	10.975
COAD	TCGA-CM-6170-01A	85.553
COAD	TCGA-D5-6531-01A	25.405
COAD	TCGA-D5-6538-01A	4.456
COAD	TCGA-DM-A28C-01A	1.57
COAD	TCGA-A6-2684-01A	131.488
COAD	TCGA-AY-6386-01A	424.339
COAD	TCGA-G4-6320-01A	16.832
COAD	TCGA-AZ-6607-01A	545.457
COAD	TCGA-A6-6138-01A	138.024
COAD	TCGA-CM-6674-01A	47.975
COAD	TCGA-G4-6310-01A	7.189
COAD	TCGA-CM-5863-01A	96.079
COAD	TCGA-A6-2674-01B	12256.1
COAD	TCGA-A6-5659-01A	36.959
COAD	TCGA-AA-3489-01A	323.587
COAD	TCGA-CM-6166-01A	14.772
COAD	TCGA-D5-6529-01A	136.563
COAD	TCGA-DM-A28K-01A	25.327
COAD	TCGA-DM-A280-01A	167.222
COAD	TCGA-A6-2674-01A	3193.92
COAD	TCGA-D5-6928-01A	97.465
COAD	TCGA-RU-A8FL-01A	18.348
COAD	TCGA-AZ-4682-01B	33.594
COAD	TCGA-D5-7000-01A	207.161
COAD	TCGA-AD-6963-01A	90.249
COAD	TCGA-D5-6929-01A	28.3
COAD	TCGA-CA-5255-01A	20.407
COAD	TCGA-AZ-4315-01A	91.112
COAD	TCGA-NH-A8F7-01A	23.17
COAD	TCGA-G4-6317-01A	3.738
COAD	TCGA-CM-6168-01A	267.329
COAD	TCGA-AY-6196-01A	27.896
COAD	TCGA-CM-6677-01A	29.735
COAD	TCGA-AZ-6603-01A	31.358
COAD	TCGA-T9-A92H-01A	11.949
COAD	TCGA-D5-6927-01A	480.453
COAD	TCGA-DM-A1DB-01A	5.086
COAD	TCGA-D5-6536-01A	1037.63
COAD	TCGA-G4-6322-01A	138.293
COAD	TCGA-F4-6460-01A	9.835
COAD	TCGA-A6-6780-01B	3777.9
COAD	TCGA-F4-6855-01A	23.359
COAD	TCGA-CM-6169-01A	83.649
COAD	TCGA-A6-2684-01A	131.488
COAD	TCGA-G4-6314-01A	41.866
COAD	TCGA-AD-6889-01A	200.753
COAD	TCGA-AY-6197-01A	367.156
COAD	TCGA-A6-2677-01A	33.7
COAD	TCGA-AA-3506-01A	111.744
COAD	TCGA-A6-4105-01A	552.099
COAD	TCGA-AZ-5403-01A	154.046
COAD	TCGA-AA-A01X-01A	7.736
COAD	TCGA-AY-A54L-01A	82.823
COAD	TCGA-AU-6004-01A	286.415
COAD	TCGA-A6-5656-01A	62.258
COAD	TCGA-AA-3662-01A	319.909
COAD	TCGA-AD-6899-01A	137.165
COAD	TCGA-AD-6964-01A	44.935
COAD	TCGA-A6-A5ZU-01A	19.864
COAD	TCGA-F4-6704-01A	17.244
COAD	TCGA-A6-6781-01A	1065.45
COAD	TCGA-A6-6650-01A	21.213
COAD	TCGA-CM-6675-01A	34.389
COAD	TCGA-D5-6541-01A	33.473
COAD	TCGA-DM-A28A-01A	27.582
COAD	TCGA-F4-6570-01A	35.877
COAD	TCGA-A6-5657-01A	80.599
COAD	TCGA-D5-6540-01A	403.884
COAD	TCGA-AZ-6601-01A	26.926
COAD	TCGA-AD-5900-01A	30.573
COAD	TCGA-QG-A5Z2-01A	15.674
COAD	TCGA-QL-A97D-01A	30.463
COAD	TCGA-CM-5864-01A	64.499
COAD	TCGA-AA-A01P-01A	77.856
COAD	TCGA-G4-6302-01A	24.328
COAD	TCGA-AZ-4616-01A	123.955
COAD	TCGA-A6-6650-01A	21.213
COAD	TCGA-CK-4950-01A	78.254
COAD	TCGA-DM-A28M-01A	21.145
COAD	TCGA-AA-3712-01A	109.559
COAD	TCGA-AZ-6608-01A	25.126
COAD	TCGA-5M-AAT6-01A	25.759
COAD	TCGA-AA-3496-01A	71.499
COAD	TCGA-NH-A50T-01A	50.53
COAD	TCGA-A6-3810-01A	782.608
COAD	TCGA-F4-6807-01A	85.171
COAD	TCGA-AU-3779-01A	260.176
COAD	TCGA-AD-A5EJ-01A	148.419
COAD	TCGA-A6-2675-01A	104.262
COAD	TCGA-A6-6652-01A	50.182
COAD	TCGA-CK-5916-01A	162.845
COAD	TCGA-DM-A288-01A	20.62
COAD	TCGA-CM-6162-01A	551.841
COAD	TCGA-CK-5914-01A	115.986
COAD	TCGA-AD-6895-01A	111.408
COAD	TCGA-D5-6537-01A	210.309
COAD	TCGA-A6-A56B-01A	19.338
COAD	TCGA-NH-A50V-01A	377.185
COAD	TCGA-CM-6678-01A	33.221
COAD	TCGA-D5-6530-01A	104.456
COAD	TCGA-D5-6924-01A	76.703
COAD	TCGA-CK-4948-01B	142.632
COAD	TCGA-DM-A1D6-01A	16.198
COAD	TCGA-5M-AATA-01A	95.544
COAD	TCGA-AA-A01Z-01A	41.165
COAD	TCGA-AA-3509-01A	72.411
COAD	TCGA-CM-6167-01A	8.217
COAD	TCGA-A6-2677-01B	26.439
COAD	TCGA-AA-3511-01A	46.592
COAD	TCGA-AA-3660-01A	66.855
COAD	TCGA-DM-A0XF-01A	14.443
COAD	TCGA-CK-4947-01B	38.555
COAD	TCGA-5M-AATE-01A	11.995
COAD	TCGA-CA-5796-01A	6.691
COAD	TCGA-AY-5543-01A	76.283
COAD	TCGA-AA-3492-01A	209.978
COAD	TCGA-AD-A5EK-01A	22.987
COAD	TCGA-G4-6299-01A	109.093
COAD	TCGA-D5-5541-01A	75.237
COAD	TCGA-A6-6781-01A	1065.45
COAD	TCGA-DM-A1D7-01A	38.675
COAD	TCGA-DM-A28E-01A	21.66
COAD	TCGA-CM-5861-01A	62.717
COAD	TCGA-G4-6303-01A	163.43
COAD	TCGA-D5-6898-01A	193.391
COAD	TCGA-NH-A6GA-01A	12.922
COAD	TCGA-CM-6680-01A	58.05
COAD	TCGA-A6-6649-01A	80.091
COAD	TCGA-NH-A6GC-01A	3.754
COAD	TCGA-F4-6569-01A	66.022
COAD	TCGA-NH-A50U-01A	10.176
COAD	TCGA-CK-6748-01A	146.989
COAD	TCGA-G4-6626-01A	58.26
COAD	TCGA-CA-6715-01A	32.833
COAD	TCGA-G4-6586-01A	32.333
COAD	TCGA-F4-6856-01A	48.174
COAD	TCGA-A6-6780-01A	63.517
COAD	TCGA-A6-6140-01A	118.626
COAD	TCGA-CM-5344-01A	17.671
COAD	TCGA-CM-5862-01A	158.525
COAD	TCGA-DM-A28F-01A	15.415
COAD	TCGA-A6-5656-01A	62.258
COAD	TCGA-D5-5537-01A	6.601
COAD	TCGA-D5-6532-01A	9.795
COAD	TCGA-D5-6535-01A	61.398
COAD	TCGA-D5-5539-01A	134.691
COAD	TCGA-CM-6172-01A	30.732
COAD	TCGA-F4-6854-01A	70.925
COAD	TCGA-DM-A0X9-01A	5.758
COAD	TCGA-AY-A71X-01A	6.206
COAD	TCGA-5M-AAT5-01A	38.295
COAD	TCGA-CK-6747-01A	46.722
COAD	TCGA-AA-3675-01A	274.28
COAD	TCGA-AA-3685-01A	557.776
COAD	TCGA-CM-4743-01A	84.92
COAD	TCGA-F4-6809-01A	33.652
COAD	TCGA-CM-6164-01A	87.945
COAD	TCGA-A6-2672-01B	1096.47
COAD	TCGA-A6-6651-01A	25.304
COAD	TCGA-A6-5659-01B	13.74
COAD	TCGA-CM-6171-01A	413.74
COAD	TCGA-3L-AA1B-01A	8.88
COAD	TCGA-CM-6161-01A	17.178
COAD	TCGA-QG-A5YW-01A	32.45
COAD	TCGA-G4-6323-01A	14.876
COAD	TCGA-A6-A565-01A	34.271
COAD	TCGA-NH-A6GB-01A	133.995
COAD	TCGA-AD-6901-01A	31.673
COAD	TCGA-CM-5349-01A	18.209
COAD	TCGA-G4-6625-01A	21.019
COAD	TCGA-A6-6141-01A	4.934
COAD	TCGA-CA-5256-01A	28.744
COAD	TCGA-F4-6459-01A	29.725
COAD	TCGA-DM-A1DA-01A	2.992
COAD	TCGA-D5-6534-01A	73.523
COAD	TCGA-G4-6311-01A	103.621
COAD	TCGA-AY-A8YK-01A	33.961
COAD	TCGA-DM-A1D0-01A	5.732
COAD	TCGA-A6-5656-01B	256.496
COAD	TCGA-G4-6293-01A	81.735
COAD	TCGA-DM-A28H-01A	24.393
COAD	TCGA-D5-5538-01A	609.294
COAD	TCGA-A6-5665-01B	797.333
COAD	TCGA-A6-5664-01A	205.105
COAD	TCGA-AA-A02Y-01A	15.571
COAD	TCGA-AD-6965-01A	3.944
COAD	TCGA-F4-6806-01A	158.169
COAD	TCGA-CM-4751-01A	28.96
COAD	TCGA-A6-6137-01A	86.516
COAD	TCGA-AZ-4323-01A	152.041
COAD	TCGA-AA-A02K-01A	28.275
COAD	TCGA-G4-6321-01A	7.734
COAD	TCGA-CK-5913-01A	423.689
COAD	TCGA-CM-4744-01A	29.331
COAD	TCGA-A6-3809-01B	1433.31
COAD	TCGA-A6-5659-01A	36.959
COAD	TCGA-DM-A0XD-01A	27.152
COAD	TCGA-A6-6781-01B	11805.6
COAD	TCGA-AA-3697-01A	195.083
COAD	TCGA-D5-6920-01A	241.88
COAD	TCGA-A6-5662-01A	31.926
COAD	TCGA-D5-6533-01A	86.431
COAD	TCGA-CK-6751-01A	54.218
COAD	TCGA-AZ-4614-01A	47.692
COAD	TCGA-A6-5661-01B	579.872
COAD	TCGA-AZ-4313-01A	178.327
COAD	TCGA-NH-A5IV-01A	19.797
COAD	TCGA-A6-6142-01A	1047.79
COAD	TCGA-DM-A282-01A	19.451
COAD	TCGA-AA-3502-01A	7.091
COAD	TCGA-A6-2686-01A	223.172
COAD	TCGA-A6-3810-01B	356.585
COAD	TCGA-AY-A69D-01A	52.652
COAD	TCGA-WS-AB45-01A	344.566
COAD	TCGA-DM-A1D9-01A	40.055
COAD	TCGA-AZ-6606-01A	43.727
COAD	TCGA-AZ-4684-01A	428.481
COAD	TCGA-G4-6628-01A	35.304
COAD	TCGA-4T-AA8H-01A	7.659
COAD	TCGA-D5-6922-01A	40.526
COAD	TCGA-A6-6650-01B	101.955
COAD	TCGA-5M-AAT4-01A	37.785
COAD	TCGA-G4-6309-01A	110.864
COAD	TCGA-AD-6890-01A	19.993
COAD	TCGA-AZ-6598-01A	18.769
COAD	TCGA-QG-A5YV-01A	17.618
COAD	TCGA-A6-5667-01A	77.139
COAD	TCGA-4N-A93T-01A	3.392
COAD	TCGA-F4-6805-01A	260.776
COAD	TCGA-CM-6165-01A	33.478
COAD	TCGA-D5-6539-01A	10.777
COAD	TCGA-AD-6888-01A	28.329
COAD	TCGA-G4-6295-01A	18.733
COAD	TCGA-A6-6648-01A	26.122
COAD	TCGA-CK-5912-01A	78.495
COAD	TCGA-D5-6931-01A	101.083
COAD	TCGA-AM-5821-01A	779.626
COAD	TCGA-A6-5666-01A	315.95
COAD	TCGA-G4-6298-01A	73.904
COAD	TCGA-AM-5820-01A	28.841
COAD	TCGA-A6-6782-01A	67.696
COAD	TCGA-A6-6653-01A	327.159
COAD	TCGA-F4-6703-01A	242.48
COAD	TCGA-CM-4747-01A	21.079
COAD	TCGA-D5-6926-01A	374.925
COAD	TCGA-CA-5797-01A	13.272
COAD	TCGA-G4-6297-01A	149.651
COAD	TCGA-G4-6307-01A	3.84
COAD	TCGA-DM-A1HA-01A	5.973
COAD	TCGA-NH-A8F8-01A	37.583
COAD	TCGA-AZ-6599-01A	8.857
COAD	TCGA-A6-5660-01A	83.767
COAD	TCGA-CA-6719-01A	50.894
COAD	TCGA-D5-6932-01A	143.775
COAD	TCGA-D5-6923-01A	267.776
COAD	TCGA-CA-5254-01A	7.239
COAD	TCGA-A6-5665-01A	165.536
COAD	TCGA-A6-2684-01C	234.521
COAD	TCGA-G4-6306-01A	39.811
COAD	TCGA-QG-A5YX-01A	17.182
COAD	TCGA-CK-4952-01A	556.906
COAD	TCGA-A6-A567-01A	38.119
COAD	TCGA-QG-A5Z1-01A	13.446
COAD	TCGA-G4-6627-01A	115.057
COAD	TCGA-CM-5860-01A	226.489
COAD	TCGA-F4-6461-01A	50.974
COAD	TCGA-DM-A28G-01A	8.323
COAD	TCGA-D5-6930-01A	54.224
COAD	TCGA-CA-6717-01A	44.195
COAD	TCGA-DM-A285-01A	10.135
COAD	TCGA-CM-6679-01A	35.015
COAD	TCGA-CM-5348-01A	121.784
COAD	TCGA-AA-3526-01A	366.804
COAD	TCGA-CK-4951-01A	170.913
COAD	TCGA-A6-2685-01A	119.064
COAD	TCGA-G4-6588-01A	297.77
COAD	TCGA-G4-6294-01A	35.703
COAD	TCGA-F4-6808-01A	69.306
COAD	TCGA-SS-A7HO-01A	20.438
	Average COAD	241.556
normal	TCGA-AZ-6603-11A	8.603
normal	TCGA-A6-2680-11A	8.777
normal	TCGA-A6-2686-11A	119.794
normal	TCGA-A6-5665-11A	2.767
normal	TCGA-AZ-6601-11A	1.432
normal	TCGA-F4-6704-11A	17.405
normal	TCGA-A6-5662-11A	9.173
normal	TCGA-A6-2679-11A	3.984
normal	TCGA-AA-3516-11A	7.476
normal	TCGA-A6-2684-11A	2.974
normal	TCGA-AZ-6600-11A	7.122
normal	TCGA-A6-2682-11A	15.132
normal	TCGA-A6-2683-11A	142.816
normal	TCGA-A6-2678-11A	1.962
normal	TCGA-AA-3518-11A	0.567
normal	TCGA-AA-3525-11A	1.566
normal	TCGA-AA-3660-11A	8.047
normal	TCGA-AA-3527-11A	2.393
normal	TCGA-A6-2675-11A	2.992
normal	TCGA-A6-2671-11A	1.727
normal	TCGA-AZ-6599-11A	0.838
normal	TCGA-A6-2685-11A	4.162
normal	TCGA-AA-3496-11A	3.836
normal	TCGA-AA-3522-11A	0.287
normal	TCGA-AA-3655-11A	4.194
normal	TCGA-AA-3713-11A	10.119
normal	TCGA-AA-3662-11A	4.401
normal	TCGA-AA-3697-11A	40.704
normal	TCGA-AA-3534-11A	1.27
normal	TCGA-AA-3514-11A	0.813
normal	TCGA-AA-3663-11A	9.066
normal	TCGA-A6-5659-11A	5.606
normal	TCGA-AA-3511-11A	2.561
normal	TCGA-AA-3531-11A	25.081
normal	TCGA-AA-3712-11A	1.866
normal	TCGA-AA-3520-11A	0.844
normal	TCGA-AA-3517-11A	2.119
normal	TCGA-AZ-6605-11A	1.045
normal	TCGA-AZ-6598-11A	1.437
normal	TCGA-A6-5667-11A	51.518
normal	TCGA-AA-3489-11A	14.836
	Average COAD	13.4954
	FOLD CHANGE	17.8991
	p-value (t-test)	0.00012506

## Sheet: IL1A
Sample	patientID	IL1A_expression_value
COAD	TCGA-AZ-6605-01A	1.679
COAD	TCGA-CM-6163-01A	0.526
COAD	TCGA-A6-2682-01A	8.666
COAD	TCGA-A6-A566-01A	3.204
COAD	TCGA-F4-6463-01A	1.351
COAD	TCGA-A6-6780-01A	1.93
COAD	TCGA-AA-3663-01A	4.881
COAD	TCGA-AA-3655-01A	2.264
COAD	TCGA-G4-6315-01A	0.598
COAD	TCGA-AZ-6600-01A	0.856
COAD	TCGA-CA-6716-01A	0.625
COAD	TCGA-CM-5868-01A	0.335
COAD	TCGA-A6-5661-01A	12.544
COAD	TCGA-AA-3495-01A	2.693
COAD	TCGA-DM-A1D8-01A	0.053
COAD	TCGA-AD-6548-01A	2.397
COAD	TCGA-D5-5540-01A	3.516
COAD	TCGA-CA-6718-01A	0.172
COAD	TCGA-CM-6676-01A	0.739
COAD	TCGA-G4-6304-01A	1.149
COAD	TCGA-DM-A1HB-01A	15.884
COAD	TCGA-AA-3713-01A	2.502
COAD	TCGA-AZ-5407-01A	3.926
COAD	TCGA-CK-6746-01A	0.047
COAD	TCGA-AZ-4615-01A	0.109
COAD	TCGA-CK-5915-01A	1.952
COAD	TCGA-A6-3809-01A	10.155
COAD	TCGA-A6-6654-01A	2.912
COAD	TCGA-DM-A1D4-01A	9.45
COAD	TCGA-CM-6170-01A	0.83
COAD	TCGA-D5-6531-01A	0.302
COAD	TCGA-D5-6538-01A	1.943
COAD	TCGA-DM-A28C-01A	0.296
COAD	TCGA-A6-2684-01A	2.36
COAD	TCGA-AY-6386-01A	9.735
COAD	TCGA-G4-6320-01A	5.161
COAD	TCGA-AZ-6607-01A	38.698
COAD	TCGA-A6-6138-01A	2.589
COAD	TCGA-CM-6674-01A	0.496
COAD	TCGA-G4-6310-01A	0.045
COAD	TCGA-CM-5863-01A	1.984
COAD	TCGA-A6-2674-01B	77.001
COAD	TCGA-A6-5659-01A	1.317
COAD	TCGA-AA-3489-01A	1.418
COAD	TCGA-CM-6166-01A	1.381
COAD	TCGA-D5-6529-01A	4.142
COAD	TCGA-DM-A28K-01A	0.477
COAD	TCGA-DM-A280-01A	5.317
COAD	TCGA-A6-2674-01A	18.196
COAD	TCGA-D5-6928-01A	0.321
COAD	TCGA-RU-A8FL-01A	0.231
COAD	TCGA-AZ-4682-01B	0.548
COAD	TCGA-D5-7000-01A	3.694
COAD	TCGA-AD-6963-01A	2.521
COAD	TCGA-D5-6929-01A	4.909
COAD	TCGA-CA-5255-01A	12.819
COAD	TCGA-AZ-4315-01A	13.584
COAD	TCGA-NH-A8F7-01A	1.314
COAD	TCGA-G4-6317-01A	0.169
COAD	TCGA-CM-6168-01A	21.298
COAD	TCGA-AY-6196-01A	0.576
COAD	TCGA-CM-6677-01A	0.7
COAD	TCGA-AZ-6603-01A	0.39
COAD	TCGA-T9-A92H-01A	2.978
COAD	TCGA-D5-6927-01A	5.855
COAD	TCGA-DM-A1DB-01A	0.208
COAD	TCGA-D5-6536-01A	8.408
COAD	TCGA-G4-6322-01A	3.305
COAD	TCGA-F4-6460-01A	0.192
COAD	TCGA-A6-6780-01B	25.555
COAD	TCGA-F4-6855-01A	0.599
COAD	TCGA-CM-6169-01A	0.795
COAD	TCGA-A6-2684-01A	2.36
COAD	TCGA-G4-6314-01A	0.58
COAD	TCGA-AD-6889-01A	9.496
COAD	TCGA-AY-6197-01A	6.927
COAD	TCGA-A6-2677-01A	3.224
COAD	TCGA-AA-3506-01A	3.228
COAD	TCGA-A6-4105-01A	5.873
COAD	TCGA-AZ-5403-01A	1.198
COAD	TCGA-AA-A01X-01A	0.277
COAD	TCGA-AY-A54L-01A	5.69
COAD	TCGA-AU-6004-01A	4.308
COAD	TCGA-A6-5656-01A	1.408
COAD	TCGA-AA-3662-01A	1.812
COAD	TCGA-AD-6899-01A	5.175
COAD	TCGA-AD-6964-01A	0.228
COAD	TCGA-A6-A5ZU-01A	0.162
COAD	TCGA-F4-6704-01A	0.367
COAD	TCGA-A6-6781-01A	2.757
COAD	TCGA-A6-6650-01A	0.335
COAD	TCGA-CM-6675-01A	3.268
COAD	TCGA-D5-6541-01A	3.512
COAD	TCGA-DM-A28A-01A	0.243
COAD	TCGA-F4-6570-01A	0.338
COAD	TCGA-A6-5657-01A	1.498
COAD	TCGA-D5-6540-01A	4.749
COAD	TCGA-AZ-6601-01A	0.541
COAD	TCGA-AD-5900-01A	0.223
COAD	TCGA-QG-A5Z2-01A	5.33
COAD	TCGA-QL-A97D-01A	6.996
COAD	TCGA-CM-5864-01A	0.571
COAD	TCGA-AA-A01P-01A	0.565
COAD	TCGA-G4-6302-01A	0.756
COAD	TCGA-AZ-4616-01A	1.365
COAD	TCGA-A6-6650-01A	0.335
COAD	TCGA-CK-4950-01A	2.19
COAD	TCGA-DM-A28M-01A	5.255
COAD	TCGA-AA-3712-01A	1.482
COAD	TCGA-AZ-6608-01A	5.264
COAD	TCGA-5M-AAT6-01A	0.26
COAD	TCGA-AA-3496-01A	0.883
COAD	TCGA-NH-A50T-01A	0.702
COAD	TCGA-A6-3810-01A	4.332
COAD	TCGA-F4-6807-01A	1.796
COAD	TCGA-AU-3779-01A	2.339
COAD	TCGA-AD-A5EJ-01A	1.978
COAD	TCGA-A6-2675-01A	1.743
COAD	TCGA-A6-6652-01A	2.849
COAD	TCGA-CK-5916-01A	1.291
COAD	TCGA-DM-A288-01A	1.314
COAD	TCGA-CM-6162-01A	2.014
COAD	TCGA-CK-5914-01A	2.778
COAD	TCGA-AD-6895-01A	1.654
COAD	TCGA-D5-6537-01A	5.127
COAD	TCGA-A6-A56B-01A	0.546
COAD	TCGA-NH-A50V-01A	5.99
COAD	TCGA-CM-6678-01A	4.216
COAD	TCGA-D5-6530-01A	1.328
COAD	TCGA-D5-6924-01A	0.728
COAD	TCGA-CK-4948-01B	2.258
COAD	TCGA-DM-A1D6-01A	0.49
COAD	TCGA-5M-AATA-01A	1.084
COAD	TCGA-AA-A01Z-01A	3.293
COAD	TCGA-AA-3509-01A	2.006
COAD	TCGA-CM-6167-01A	0.201
COAD	TCGA-A6-2677-01B	14.412
COAD	TCGA-AA-3511-01A	1.565
COAD	TCGA-AA-3660-01A	0.549
COAD	TCGA-DM-A0XF-01A	0.729
COAD	TCGA-CK-4947-01B	1.833
COAD	TCGA-5M-AATE-01A	1.498
COAD	TCGA-CA-5796-01A	2.341
COAD	TCGA-AY-5543-01A	15.465
COAD	TCGA-AA-3492-01A	1.835
COAD	TCGA-AD-A5EK-01A	0.19
COAD	TCGA-G4-6299-01A	0.39
COAD	TCGA-D5-5541-01A	1.057
COAD	TCGA-A6-6781-01A	2.757
COAD	TCGA-DM-A1D7-01A	2.861
COAD	TCGA-DM-A28E-01A	1.498
COAD	TCGA-CM-5861-01A	0.54
COAD	TCGA-G4-6303-01A	2.745
COAD	TCGA-D5-6898-01A	2.49
COAD	TCGA-NH-A6GA-01A	0.618
COAD	TCGA-CM-6680-01A	3.681
COAD	TCGA-A6-6649-01A	1.622
COAD	TCGA-NH-A6GC-01A	0
COAD	TCGA-F4-6569-01A	0.953
COAD	TCGA-NH-A50U-01A	4.471
COAD	TCGA-CK-6748-01A	1.742
COAD	TCGA-G4-6626-01A	0.364
COAD	TCGA-CA-6715-01A	4.777
COAD	TCGA-G4-6586-01A	3.928
COAD	TCGA-F4-6856-01A	0.496
COAD	TCGA-A6-6780-01A	1.93
COAD	TCGA-A6-6140-01A	1.116
COAD	TCGA-CM-5344-01A	0.828
COAD	TCGA-CM-5862-01A	0.459
COAD	TCGA-DM-A28F-01A	6.995
COAD	TCGA-A6-5656-01A	1.408
COAD	TCGA-D5-5537-01A	1.198
COAD	TCGA-D5-6532-01A	0.409
COAD	TCGA-D5-6535-01A	25.712
COAD	TCGA-D5-5539-01A	1.916
COAD	TCGA-CM-6172-01A	0.652
COAD	TCGA-F4-6854-01A	0.557
COAD	TCGA-DM-A0X9-01A	0.668
COAD	TCGA-AY-A71X-01A	3.661
COAD	TCGA-5M-AAT5-01A	7.98
COAD	TCGA-CK-6747-01A	4.594
COAD	TCGA-AA-3675-01A	13.378
COAD	TCGA-AA-3685-01A	1.239
COAD	TCGA-CM-4743-01A	0.699
COAD	TCGA-F4-6809-01A	1.472
COAD	TCGA-CM-6164-01A	1.149
COAD	TCGA-A6-2672-01B	14.376
COAD	TCGA-A6-6651-01A	0.365
COAD	TCGA-A6-5659-01B	15.737
COAD	TCGA-CM-6171-01A	2.611
COAD	TCGA-3L-AA1B-01A	1.719
COAD	TCGA-CM-6161-01A	0.697
COAD	TCGA-QG-A5YW-01A	19.609
COAD	TCGA-G4-6323-01A	0.88
COAD	TCGA-A6-A565-01A	0.823
COAD	TCGA-NH-A6GB-01A	2.201
COAD	TCGA-AD-6901-01A	0.321
COAD	TCGA-CM-5349-01A	1.142
COAD	TCGA-G4-6625-01A	0.586
COAD	TCGA-A6-6141-01A	1.78
COAD	TCGA-CA-5256-01A	0.75
COAD	TCGA-F4-6459-01A	1.138
COAD	TCGA-DM-A1DA-01A	0.261
COAD	TCGA-D5-6534-01A	1.125
COAD	TCGA-G4-6311-01A	3.934
COAD	TCGA-AY-A8YK-01A	2.187
COAD	TCGA-DM-A1D0-01A	0.358
COAD	TCGA-A6-5656-01B	10.238
COAD	TCGA-G4-6293-01A	2.773
COAD	TCGA-DM-A28H-01A	0.244
COAD	TCGA-D5-5538-01A	20.796
COAD	TCGA-A6-5665-01B	13.544
COAD	TCGA-A6-5664-01A	13.401
COAD	TCGA-AA-A02Y-01A	2.248
COAD	TCGA-AD-6965-01A	0.445
COAD	TCGA-F4-6806-01A	3.307
COAD	TCGA-CM-4751-01A	1.061
COAD	TCGA-A6-6137-01A	3.406
COAD	TCGA-AZ-4323-01A	0.398
COAD	TCGA-AA-A02K-01A	10.685
COAD	TCGA-G4-6321-01A	12.119
COAD	TCGA-CK-5913-01A	21.051
COAD	TCGA-CM-4744-01A	0.497
COAD	TCGA-A6-3809-01B	14.294
COAD	TCGA-A6-5659-01A	1.317
COAD	TCGA-DM-A0XD-01A	1.283
COAD	TCGA-A6-6781-01B	143.073
COAD	TCGA-AA-3697-01A	2.287
COAD	TCGA-D5-6920-01A	14.323
COAD	TCGA-A6-5662-01A	0.242
COAD	TCGA-D5-6533-01A	1.286
COAD	TCGA-CK-6751-01A	14.441
COAD	TCGA-AZ-4614-01A	0.282
COAD	TCGA-A6-5661-01B	15.122
COAD	TCGA-AZ-4313-01A	1.78
COAD	TCGA-NH-A5IV-01A	1.513
COAD	TCGA-A6-6142-01A	3.461
COAD	TCGA-DM-A282-01A	0.656
COAD	TCGA-AA-3502-01A	0.827
COAD	TCGA-A6-2686-01A	1.447
COAD	TCGA-A6-3810-01B	23.974
COAD	TCGA-AY-A69D-01A	3.153
COAD	TCGA-WS-AB45-01A	1.864
COAD	TCGA-DM-A1D9-01A	0.702
COAD	TCGA-AZ-6606-01A	3.603
COAD	TCGA-AZ-4684-01A	6.238
COAD	TCGA-G4-6628-01A	1.213
COAD	TCGA-4T-AA8H-01A	0.564
COAD	TCGA-D5-6922-01A	0.446
COAD	TCGA-A6-6650-01B	11.392
COAD	TCGA-5M-AAT4-01A	3.282
COAD	TCGA-G4-6309-01A	3.648
COAD	TCGA-AD-6890-01A	2.377
COAD	TCGA-AZ-6598-01A	0.215
COAD	TCGA-QG-A5YV-01A	3.863
COAD	TCGA-A6-5667-01A	1.571
COAD	TCGA-4N-A93T-01A	1.012
COAD	TCGA-F4-6805-01A	7.945
COAD	TCGA-CM-6165-01A	0.545
COAD	TCGA-D5-6539-01A	1.127
COAD	TCGA-AD-6888-01A	1.274
COAD	TCGA-G4-6295-01A	0.986
COAD	TCGA-A6-6648-01A	1.521
COAD	TCGA-CK-5912-01A	0.986
COAD	TCGA-D5-6931-01A	1.601
COAD	TCGA-AM-5821-01A	3.419
COAD	TCGA-A6-5666-01A	0.442
COAD	TCGA-G4-6298-01A	0.95
COAD	TCGA-AM-5820-01A	1.414
COAD	TCGA-A6-6782-01A	2.291
COAD	TCGA-A6-6653-01A	8.45
COAD	TCGA-F4-6703-01A	42.911
COAD	TCGA-CM-4747-01A	29.217
COAD	TCGA-D5-6926-01A	5.362
COAD	TCGA-CA-5797-01A	0.331
COAD	TCGA-G4-6297-01A	1.313
COAD	TCGA-G4-6307-01A	0.061
COAD	TCGA-DM-A1HA-01A	0.224
COAD	TCGA-NH-A8F8-01A	1.059
COAD	TCGA-AZ-6599-01A	5.398
COAD	TCGA-A6-5660-01A	0.599
COAD	TCGA-CA-6719-01A	0.84
COAD	TCGA-D5-6932-01A	1.742
COAD	TCGA-D5-6923-01A	1.904
COAD	TCGA-CA-5254-01A	0.102
COAD	TCGA-A6-5665-01A	7.355
COAD	TCGA-A6-2684-01C	15.97
COAD	TCGA-G4-6306-01A	0.536
COAD	TCGA-QG-A5YX-01A	0.617
COAD	TCGA-CK-4952-01A	3.504
COAD	TCGA-A6-A567-01A	0.25
COAD	TCGA-QG-A5Z1-01A	2.296
COAD	TCGA-G4-6627-01A	2.866
COAD	TCGA-CM-5860-01A	1.052
COAD	TCGA-F4-6461-01A	0.095
COAD	TCGA-DM-A28G-01A	4.488
COAD	TCGA-D5-6930-01A	1.847
COAD	TCGA-CA-6717-01A	3.167
COAD	TCGA-DM-A285-01A	0.063
COAD	TCGA-CM-6679-01A	0.639
COAD	TCGA-CM-5348-01A	0.731
COAD	TCGA-AA-3526-01A	4.169
COAD	TCGA-CK-4951-01A	6.136
COAD	TCGA-A6-2685-01A	0.679
COAD	TCGA-G4-6588-01A	4.468
COAD	TCGA-G4-6294-01A	0.743
COAD	TCGA-F4-6808-01A	1.21
COAD	TCGA-SS-A7HO-01A	0.215
	Average COAD	4.39272
normal	TCGA-AZ-6603-11A	0.725
normal	TCGA-A6-2680-11A	0.057
normal	TCGA-A6-2686-11A	0.675
normal	TCGA-A6-5665-11A	0.261
normal	TCGA-AZ-6601-11A	0.224
normal	TCGA-F4-6704-11A	0.157
normal	TCGA-A6-5662-11A	0.347
normal	TCGA-A6-2679-11A	0.362
normal	TCGA-AA-3516-11A	0.325
normal	TCGA-A6-2684-11A	0.182
normal	TCGA-AZ-6600-11A	0.704
normal	TCGA-A6-2682-11A	0.508
normal	TCGA-A6-2683-11A	0.687
normal	TCGA-A6-2678-11A	0.09
normal	TCGA-AA-3518-11A	0.051
normal	TCGA-AA-3525-11A	0.582
normal	TCGA-AA-3660-11A	0.436
normal	TCGA-AA-3527-11A	0.329
normal	TCGA-A6-2675-11A	0.317
normal	TCGA-A6-2671-11A	0.064
normal	TCGA-AZ-6599-11A	0.107
normal	TCGA-A6-2685-11A	0.36
normal	TCGA-AA-3496-11A	0.162
normal	TCGA-AA-3522-11A	0.055
normal	TCGA-AA-3655-11A	0.214
normal	TCGA-AA-3713-11A	0.276
normal	TCGA-AA-3662-11A	0.149
normal	TCGA-AA-3697-11A	2.115
normal	TCGA-AA-3534-11A	0.243
normal	TCGA-AA-3514-11A	0.114
normal	TCGA-AA-3663-11A	0.276
normal	TCGA-A6-5659-11A	0.863
normal	TCGA-AA-3511-11A	0.355
normal	TCGA-AA-3531-11A	0.616
normal	TCGA-AA-3712-11A	0.234
normal	TCGA-AA-3520-11A	0.281
normal	TCGA-AA-3517-11A	0.071
normal	TCGA-AZ-6605-11A	0.211
normal	TCGA-AZ-6598-11A	0.341
normal	TCGA-A6-5667-11A	3.079
normal	TCGA-AA-3489-11A	0.687
	Average COAD	0.43639
	FOLD CHANGE	10.066
	p-value (t-test)	3.83706e-10

## Sheet: CSF2
Sample	patientID	CSF2_expression_value
COAD	TCGA-AZ-6605-01A	0.532
COAD	TCGA-CM-6163-01A	0.323
COAD	TCGA-A6-2682-01A	4.46
COAD	TCGA-A6-A566-01A	7.213
COAD	TCGA-F4-6463-01A	0.62
COAD	TCGA-A6-6780-01A	0.324
COAD	TCGA-AA-3663-01A	2.1
COAD	TCGA-AA-3655-01A	0.79
COAD	TCGA-G4-6315-01A	0.325
COAD	TCGA-AZ-6600-01A	0.776
COAD	TCGA-CA-6716-01A	0.065
COAD	TCGA-CM-5868-01A	0.255
COAD	TCGA-A6-5661-01A	1.897
COAD	TCGA-AA-3495-01A	0.886
COAD	TCGA-DM-A1D8-01A	0.046
COAD	TCGA-AD-6548-01A	2.357
COAD	TCGA-D5-5540-01A	5.433
COAD	TCGA-CA-6718-01A	0.827
COAD	TCGA-CM-6676-01A	0.329
COAD	TCGA-G4-6304-01A	0.11
COAD	TCGA-DM-A1HB-01A	1.95
COAD	TCGA-AA-3713-01A	1.495
COAD	TCGA-AZ-5407-01A	0.213
COAD	TCGA-CK-6746-01A	0.245
COAD	TCGA-AZ-4615-01A	0.14
COAD	TCGA-CK-5915-01A	0.569
COAD	TCGA-A6-3809-01A	2.14
COAD	TCGA-A6-6654-01A	5.153
COAD	TCGA-DM-A1D4-01A	0.45
COAD	TCGA-CM-6170-01A	0.714
COAD	TCGA-D5-6531-01A	0.142
COAD	TCGA-D5-6538-01A	0.065
COAD	TCGA-DM-A28C-01A	0
COAD	TCGA-A6-2684-01A	2.397
COAD	TCGA-AY-6386-01A	0.27
COAD	TCGA-G4-6320-01A	0.467
COAD	TCGA-AZ-6607-01A	33.597
COAD	TCGA-A6-6138-01A	3.089
COAD	TCGA-CM-6674-01A	0.151
COAD	TCGA-G4-6310-01A	0.117
COAD	TCGA-CM-5863-01A	2.592
COAD	TCGA-A6-2674-01B	6.428
COAD	TCGA-A6-5659-01A	0.198
COAD	TCGA-AA-3489-01A	3.905
COAD	TCGA-CM-6166-01A	0.081
COAD	TCGA-D5-6529-01A	1.898
COAD	TCGA-DM-A28K-01A	0.862
COAD	TCGA-DM-A280-01A	1.31
COAD	TCGA-A6-2674-01A	3.842
COAD	TCGA-D5-6928-01A	1.587
COAD	TCGA-RU-A8FL-01A	0.199
COAD	TCGA-AZ-4682-01B	1.15
COAD	TCGA-D5-7000-01A	3.366
COAD	TCGA-AD-6963-01A	0.625
COAD	TCGA-D5-6929-01A	0.642
COAD	TCGA-CA-5255-01A	1.165
COAD	TCGA-AZ-4315-01A	0.325
COAD	TCGA-NH-A8F7-01A	0.077
COAD	TCGA-G4-6317-01A	0.073
COAD	TCGA-CM-6168-01A	0.83
COAD	TCGA-AY-6196-01A	0.892
COAD	TCGA-CM-6677-01A	0.38
COAD	TCGA-AZ-6603-01A	0.474
COAD	TCGA-T9-A92H-01A	0.063
COAD	TCGA-D5-6927-01A	9.785
COAD	TCGA-DM-A1DB-01A	0.313
COAD	TCGA-D5-6536-01A	9.632
COAD	TCGA-G4-6322-01A	13.525
COAD	TCGA-F4-6460-01A	0.413
COAD	TCGA-A6-6780-01B	0.846
COAD	TCGA-F4-6855-01A	0.364
COAD	TCGA-CM-6169-01A	0.513
COAD	TCGA-A6-2684-01A	2.397
COAD	TCGA-G4-6314-01A	0.409
COAD	TCGA-AD-6889-01A	7.777
COAD	TCGA-AY-6197-01A	19.037
COAD	TCGA-A6-2677-01A	0.1
COAD	TCGA-AA-3506-01A	3.009
COAD	TCGA-A6-4105-01A	14.503
COAD	TCGA-AZ-5403-01A	2.041
COAD	TCGA-AA-A01X-01A	0.214
COAD	TCGA-AY-A54L-01A	0.432
COAD	TCGA-AU-6004-01A	5.835
COAD	TCGA-A6-5656-01A	0.564
COAD	TCGA-AA-3662-01A	0.768
COAD	TCGA-AD-6899-01A	1.683
COAD	TCGA-AD-6964-01A	0.685
COAD	TCGA-A6-A5ZU-01A	0.209
COAD	TCGA-F4-6704-01A	0.303
COAD	TCGA-A6-6781-01A	2.993
COAD	TCGA-A6-6650-01A	0.533
COAD	TCGA-CM-6675-01A	0.672
COAD	TCGA-D5-6541-01A	0.103
COAD	TCGA-DM-A28A-01A	0.44
COAD	TCGA-F4-6570-01A	0.806
COAD	TCGA-A6-5657-01A	1.528
COAD	TCGA-D5-6540-01A	7.096
COAD	TCGA-AZ-6601-01A	1.33
COAD	TCGA-AD-5900-01A	0.072
COAD	TCGA-QG-A5Z2-01A	0.508
COAD	TCGA-QL-A97D-01A	0.3
COAD	TCGA-CM-5864-01A	1.883
COAD	TCGA-AA-A01P-01A	0.824
COAD	TCGA-G4-6302-01A	0.509
COAD	TCGA-AZ-4616-01A	1.421
COAD	TCGA-A6-6650-01A	0.533
COAD	TCGA-CK-4950-01A	0.428
COAD	TCGA-DM-A28M-01A	0.671
COAD	TCGA-AA-3712-01A	3.111
COAD	TCGA-AZ-6608-01A	0.34
COAD	TCGA-5M-AAT6-01A	1.823
COAD	TCGA-AA-3496-01A	1.302
COAD	TCGA-NH-A50T-01A	0.351
COAD	TCGA-A6-3810-01A	4.766
COAD	TCGA-F4-6807-01A	0.55
COAD	TCGA-AU-3779-01A	5.888
COAD	TCGA-AD-A5EJ-01A	0.408
COAD	TCGA-A6-2675-01A	0.441
COAD	TCGA-A6-6652-01A	1.019
COAD	TCGA-CK-5916-01A	0.583
COAD	TCGA-DM-A288-01A	0.226
COAD	TCGA-CM-6162-01A	1.877
COAD	TCGA-CK-5914-01A	4.243
COAD	TCGA-AD-6895-01A	1.79
COAD	TCGA-D5-6537-01A	9.444
COAD	TCGA-A6-A56B-01A	1.207
COAD	TCGA-NH-A50V-01A	15.672
COAD	TCGA-CM-6678-01A	0.864
COAD	TCGA-D5-6530-01A	1.267
COAD	TCGA-D5-6924-01A	0.664
COAD	TCGA-CK-4948-01B	2.303
COAD	TCGA-DM-A1D6-01A	0.223
COAD	TCGA-5M-AATA-01A	0.73
COAD	TCGA-AA-A01Z-01A	0.507
COAD	TCGA-AA-3509-01A	2.183
COAD	TCGA-CM-6167-01A	0.173
COAD	TCGA-A6-2677-01B	0
COAD	TCGA-AA-3511-01A	0.651
COAD	TCGA-AA-3660-01A	0.566
COAD	TCGA-DM-A0XF-01A	0.282
COAD	TCGA-CK-4947-01B	0.278
COAD	TCGA-5M-AATE-01A	0.215
COAD	TCGA-CA-5796-01A	0.297
COAD	TCGA-AY-5543-01A	2.702
COAD	TCGA-AA-3492-01A	2.336
COAD	TCGA-AD-A5EK-01A	0.273
COAD	TCGA-G4-6299-01A	0.144
COAD	TCGA-D5-5541-01A	0.535
COAD	TCGA-A6-6781-01A	2.993
COAD	TCGA-DM-A1D7-01A	0.762
COAD	TCGA-DM-A28E-01A	0.507
COAD	TCGA-CM-5861-01A	0.186
COAD	TCGA-G4-6303-01A	1.028
COAD	TCGA-D5-6898-01A	2.123
COAD	TCGA-NH-A6GA-01A	0.22
COAD	TCGA-CM-6680-01A	1.048
COAD	TCGA-A6-6649-01A	0.913
COAD	TCGA-NH-A6GC-01A	0.128
COAD	TCGA-F4-6569-01A	1.073
COAD	TCGA-NH-A50U-01A	0.235
COAD	TCGA-CK-6748-01A	1.95
COAD	TCGA-G4-6626-01A	3.09
COAD	TCGA-CA-6715-01A	0.23
COAD	TCGA-G4-6586-01A	0.742
COAD	TCGA-F4-6856-01A	0.427
COAD	TCGA-A6-6780-01A	0.324
COAD	TCGA-A6-6140-01A	1.477
COAD	TCGA-CM-5344-01A	0.142
COAD	TCGA-CM-5862-01A	2.889
COAD	TCGA-DM-A28F-01A	1.275
COAD	TCGA-A6-5656-01A	0.564
COAD	TCGA-D5-5537-01A	0.432
COAD	TCGA-D5-6532-01A	0.264
COAD	TCGA-D5-6535-01A	0.562
COAD	TCGA-D5-5539-01A	0.771
COAD	TCGA-CM-6172-01A	0.24
COAD	TCGA-F4-6854-01A	2.077
COAD	TCGA-DM-A0X9-01A	0.246
COAD	TCGA-AY-A71X-01A	0.265
COAD	TCGA-5M-AAT5-01A	0.808
COAD	TCGA-CK-6747-01A	0.65
COAD	TCGA-AA-3675-01A	4.013
COAD	TCGA-AA-3685-01A	12.561
COAD	TCGA-CM-4743-01A	2.071
COAD	TCGA-F4-6809-01A	0.356
COAD	TCGA-CM-6164-01A	0.056
COAD	TCGA-A6-2672-01B	3.432
COAD	TCGA-A6-6651-01A	0.189
COAD	TCGA-A6-5659-01B	0
COAD	TCGA-CM-6171-01A	4.446
COAD	TCGA-3L-AA1B-01A	0.364
COAD	TCGA-CM-6161-01A	0.533
COAD	TCGA-QG-A5YW-01A	0.948
COAD	TCGA-G4-6323-01A	0
COAD	TCGA-A6-A565-01A	0.224
COAD	TCGA-NH-A6GB-01A	2.199
COAD	TCGA-AD-6901-01A	2.036
COAD	TCGA-CM-5349-01A	0.466
COAD	TCGA-G4-6625-01A	0.983
COAD	TCGA-A6-6141-01A	0.46
COAD	TCGA-CA-5256-01A	0.306
COAD	TCGA-F4-6459-01A	0.072
COAD	TCGA-DM-A1DA-01A	0.379
COAD	TCGA-D5-6534-01A	4.711
COAD	TCGA-G4-6311-01A	0.839
COAD	TCGA-AY-A8YK-01A	1.1
COAD	TCGA-DM-A1D0-01A	0.22
COAD	TCGA-A6-5656-01B	1.201
COAD	TCGA-G4-6293-01A	1.528
COAD	TCGA-DM-A28H-01A	1.314
COAD	TCGA-D5-5538-01A	3.395
COAD	TCGA-A6-5665-01B	2.357
COAD	TCGA-A6-5664-01A	1.233
COAD	TCGA-AA-A02Y-01A	0.47
COAD	TCGA-AD-6965-01A	0.164
COAD	TCGA-F4-6806-01A	3.353
COAD	TCGA-CM-4751-01A	0.717
COAD	TCGA-A6-6137-01A	1.551
COAD	TCGA-AZ-4323-01A	1.659
COAD	TCGA-AA-A02K-01A	0.816
COAD	TCGA-G4-6321-01A	0.084
COAD	TCGA-CK-5913-01A	2.619
COAD	TCGA-CM-4744-01A	1.319
COAD	TCGA-A6-3809-01B	0
COAD	TCGA-A6-5659-01A	0.198
COAD	TCGA-DM-A0XD-01A	1.086
COAD	TCGA-A6-6781-01B	0.539
COAD	TCGA-AA-3697-01A	4.217
COAD	TCGA-D5-6920-01A	15.949
COAD	TCGA-A6-5662-01A	0.187
COAD	TCGA-D5-6533-01A	1.538
COAD	TCGA-CK-6751-01A	1.187
COAD	TCGA-AZ-4614-01A	3.306
COAD	TCGA-A6-5661-01B	3.839
COAD	TCGA-AZ-4313-01A	0.443
COAD	TCGA-NH-A5IV-01A	0.126
COAD	TCGA-A6-6142-01A	5.377
COAD	TCGA-DM-A282-01A	0.058
COAD	TCGA-AA-3502-01A	0.058
COAD	TCGA-A6-2686-01A	1.867
COAD	TCGA-A6-3810-01B	2.759
COAD	TCGA-AY-A69D-01A	0.488
COAD	TCGA-WS-AB45-01A	1.804
COAD	TCGA-DM-A1D9-01A	1.574
COAD	TCGA-AZ-6606-01A	1.648
COAD	TCGA-AZ-4684-01A	3.324
COAD	TCGA-G4-6628-01A	3.613
COAD	TCGA-4T-AA8H-01A	0
COAD	TCGA-D5-6922-01A	0.383
COAD	TCGA-A6-6650-01B	0.247
COAD	TCGA-5M-AAT4-01A	0.363
COAD	TCGA-G4-6309-01A	5.121
COAD	TCGA-AD-6890-01A	0.484
COAD	TCGA-AZ-6598-01A	0.238
COAD	TCGA-QG-A5YV-01A	0.173
COAD	TCGA-A6-5667-01A	1.677
COAD	TCGA-4N-A93T-01A	0
COAD	TCGA-F4-6805-01A	5.392
COAD	TCGA-CM-6165-01A	0.44
COAD	TCGA-D5-6539-01A	0.647
COAD	TCGA-AD-6888-01A	0.484
COAD	TCGA-G4-6295-01A	0.246
COAD	TCGA-A6-6648-01A	0.091
COAD	TCGA-CK-5912-01A	1.363
COAD	TCGA-D5-6931-01A	1.181
COAD	TCGA-AM-5821-01A	6.953
COAD	TCGA-A6-5666-01A	0.063
COAD	TCGA-G4-6298-01A	0.794
COAD	TCGA-AM-5820-01A	0.13
COAD	TCGA-A6-6782-01A	0.629
COAD	TCGA-A6-6653-01A	1.842
COAD	TCGA-F4-6703-01A	0.779
COAD	TCGA-CM-4747-01A	0.363
COAD	TCGA-D5-6926-01A	1.658
COAD	TCGA-CA-5797-01A	0.183
COAD	TCGA-G4-6297-01A	1.232
COAD	TCGA-G4-6307-01A	0.118
COAD	TCGA-DM-A1HA-01A	0.315
COAD	TCGA-NH-A8F8-01A	0.256
COAD	TCGA-AZ-6599-01A	0
COAD	TCGA-A6-5660-01A	0.556
COAD	TCGA-CA-6719-01A	0.072
COAD	TCGA-D5-6932-01A	5.029
COAD	TCGA-D5-6923-01A	7.131
COAD	TCGA-CA-5254-01A	0.105
COAD	TCGA-A6-5665-01A	0.581
COAD	TCGA-A6-2684-01C	0
COAD	TCGA-G4-6306-01A	1.185
COAD	TCGA-QG-A5YX-01A	0.857
COAD	TCGA-CK-4952-01A	0.299
COAD	TCGA-A6-A567-01A	0.485
COAD	TCGA-QG-A5Z1-01A	0.057
COAD	TCGA-G4-6627-01A	1.297
COAD	TCGA-CM-5860-01A	1.163
COAD	TCGA-F4-6461-01A	0.328
COAD	TCGA-DM-A28G-01A	0.382
COAD	TCGA-D5-6930-01A	0.681
COAD	TCGA-CA-6717-01A	0.349
COAD	TCGA-DM-A285-01A	0.054
COAD	TCGA-CM-6679-01A	0.254
COAD	TCGA-CM-5348-01A	3.842
COAD	TCGA-AA-3526-01A	4.771
COAD	TCGA-CK-4951-01A	1.658
COAD	TCGA-A6-2685-01A	0.751
COAD	TCGA-G4-6588-01A	2.432
COAD	TCGA-G4-6294-01A	0.89
COAD	TCGA-F4-6808-01A	0.591
COAD	TCGA-SS-A7HO-01A	0.139
	Average COAD	1.7162
normal	TCGA-AZ-6603-11A	1.169
normal	TCGA-A6-2680-11A	0.049
normal	TCGA-A6-2686-11A	0.106
normal	TCGA-A6-5665-11A	0
normal	TCGA-AZ-6601-11A	0.413
normal	TCGA-F4-6704-11A	0.174
normal	TCGA-A6-5662-11A	0.163
normal	TCGA-A6-2679-11A	0.4
normal	TCGA-AA-3516-11A	0.056
normal	TCGA-A6-2684-11A	0.235
normal	TCGA-AZ-6600-11A	0
normal	TCGA-A6-2682-11A	0.228
normal	TCGA-A6-2683-11A	0.215
normal	TCGA-A6-2678-11A	0
normal	TCGA-AA-3518-11A	0
normal	TCGA-AA-3525-11A	0.136
normal	TCGA-AA-3660-11A	0.241
normal	TCGA-AA-3527-11A	0.236
normal	TCGA-A6-2675-11A	0.091
normal	TCGA-A6-2671-11A	0.055
normal	TCGA-AZ-6599-11A	0.138
normal	TCGA-A6-2685-11A	0.109
normal	TCGA-AA-3496-11A	0
normal	TCGA-AA-3522-11A	0.095
normal	TCGA-AA-3655-11A	0.429
normal	TCGA-AA-3713-11A	0.388
normal	TCGA-AA-3662-11A	0.154
normal	TCGA-AA-3697-11A	1.407
normal	TCGA-AA-3534-11A	0.07
normal	TCGA-AA-3514-11A	0.059
normal	TCGA-AA-3663-11A	0.178
normal	TCGA-A6-5659-11A	0
normal	TCGA-AA-3511-11A	0.07
normal	TCGA-AA-3531-11A	0.149
normal	TCGA-AA-3712-11A	0
normal	TCGA-AA-3520-11A	0.227
normal	TCGA-AA-3517-11A	0.091
normal	TCGA-AZ-6605-11A	0
normal	TCGA-AZ-6598-11A	0.068
normal	TCGA-A6-5667-11A	0.146
normal	TCGA-AA-3489-11A	0.633
	Average COAD	0.204341
	FOLD CHANGE	8.39871
	p-value (t-test)	7.94018e-15

## Sheet: AGT
Sample	patientID	AGT_expression_value
COAD	TCGA-AZ-6605-01A	61.383
COAD	TCGA-CM-6163-01A	20.52
COAD	TCGA-A6-2682-01A	17.175
COAD	TCGA-A6-A566-01A	49.624
COAD	TCGA-F4-6463-01A	44.46
COAD	TCGA-A6-6780-01A	7.032
COAD	TCGA-AA-3663-01A	15.886
COAD	TCGA-AA-3655-01A	15.557
COAD	TCGA-G4-6315-01A	36.927
COAD	TCGA-AZ-6600-01A	8.915
COAD	TCGA-CA-6716-01A	119.048
COAD	TCGA-CM-5868-01A	15.251
COAD	TCGA-A6-5661-01A	23.421
COAD	TCGA-AA-3495-01A	60.151
COAD	TCGA-DM-A1D8-01A	16.81
COAD	TCGA-AD-6548-01A	12.894
COAD	TCGA-D5-5540-01A	16.176
COAD	TCGA-CA-6718-01A	0.728
COAD	TCGA-CM-6676-01A	28.969
COAD	TCGA-G4-6304-01A	0.853
COAD	TCGA-DM-A1HB-01A	9.203
COAD	TCGA-AA-3713-01A	22.11
COAD	TCGA-AZ-5407-01A	15.035
COAD	TCGA-CK-6746-01A	9.331
COAD	TCGA-AZ-4615-01A	12.554
COAD	TCGA-CK-5915-01A	87.539
COAD	TCGA-A6-3809-01A	3.164
COAD	TCGA-A6-6654-01A	30.952
COAD	TCGA-DM-A1D4-01A	9.577
COAD	TCGA-CM-6170-01A	29.823
COAD	TCGA-D5-6531-01A	6.357
COAD	TCGA-D5-6538-01A	13.218
COAD	TCGA-DM-A28C-01A	16.812
COAD	TCGA-A6-2684-01A	7.568
COAD	TCGA-AY-6386-01A	22.869
COAD	TCGA-G4-6320-01A	23.67
COAD	TCGA-AZ-6607-01A	3.605
COAD	TCGA-A6-6138-01A	36.301
COAD	TCGA-CM-6674-01A	11.59
COAD	TCGA-G4-6310-01A	23.987
COAD	TCGA-CM-5863-01A	6.379
COAD	TCGA-A6-2674-01B	4.467
COAD	TCGA-A6-5659-01A	13.809
COAD	TCGA-AA-3489-01A	46.339
COAD	TCGA-CM-6166-01A	121.314
COAD	TCGA-D5-6529-01A	20.575
COAD	TCGA-DM-A28K-01A	8.739
COAD	TCGA-DM-A280-01A	0.714
COAD	TCGA-A6-2674-01A	3.344
COAD	TCGA-D5-6928-01A	13.234
COAD	TCGA-RU-A8FL-01A	17.597
COAD	TCGA-AZ-4682-01B	39.273
COAD	TCGA-D5-7000-01A	23.589
COAD	TCGA-AD-6963-01A	30.363
COAD	TCGA-D5-6929-01A	81.25
COAD	TCGA-CA-5255-01A	8.331
COAD	TCGA-AZ-4315-01A	7.592
COAD	TCGA-NH-A8F7-01A	117.107
COAD	TCGA-G4-6317-01A	26.952
COAD	TCGA-CM-6168-01A	28.829
COAD	TCGA-AY-6196-01A	12.273
COAD	TCGA-CM-6677-01A	42.189
COAD	TCGA-AZ-6603-01A	69.034
COAD	TCGA-T9-A92H-01A	14.019
COAD	TCGA-D5-6927-01A	8.234
COAD	TCGA-DM-A1DB-01A	75.164
COAD	TCGA-D5-6536-01A	5.981
COAD	TCGA-G4-6322-01A	29.629
COAD	TCGA-F4-6460-01A	113.507
COAD	TCGA-A6-6780-01B	3.282
COAD	TCGA-F4-6855-01A	5.246
COAD	TCGA-CM-6169-01A	32.923
COAD	TCGA-A6-2684-01A	7.568
COAD	TCGA-G4-6314-01A	65.036
COAD	TCGA-AD-6889-01A	18.786
COAD	TCGA-AY-6197-01A	46.663
COAD	TCGA-A6-2677-01A	12.327
COAD	TCGA-AA-3506-01A	140.178
COAD	TCGA-A6-4105-01A	85.361
COAD	TCGA-AZ-5403-01A	18.195
COAD	TCGA-AA-A01X-01A	70.136
COAD	TCGA-AY-A54L-01A	10.97
COAD	TCGA-AU-6004-01A	16.009
COAD	TCGA-A6-5656-01A	11.792
COAD	TCGA-AA-3662-01A	17.979
COAD	TCGA-AD-6899-01A	25.229
COAD	TCGA-AD-6964-01A	16.538
COAD	TCGA-A6-A5ZU-01A	22.686
COAD	TCGA-F4-6704-01A	53.414
COAD	TCGA-A6-6781-01A	5.064
COAD	TCGA-A6-6650-01A	29.058
COAD	TCGA-CM-6675-01A	5.96
COAD	TCGA-D5-6541-01A	6.93
COAD	TCGA-DM-A28A-01A	15.651
COAD	TCGA-F4-6570-01A	6.006
COAD	TCGA-A6-5657-01A	27.366
COAD	TCGA-D5-6540-01A	10.253
COAD	TCGA-AZ-6601-01A	5.777
COAD	TCGA-AD-5900-01A	14.42
COAD	TCGA-QG-A5Z2-01A	13.672
COAD	TCGA-QL-A97D-01A	38.301
COAD	TCGA-CM-5864-01A	21.117
COAD	TCGA-AA-A01P-01A	8.317
COAD	TCGA-G4-6302-01A	24.783
COAD	TCGA-AZ-4616-01A	9.116
COAD	TCGA-A6-6650-01A	29.058
COAD	TCGA-CK-4950-01A	42.217
COAD	TCGA-DM-A28M-01A	4.153
COAD	TCGA-AA-3712-01A	51.938
COAD	TCGA-AZ-6608-01A	16.573
COAD	TCGA-5M-AAT6-01A	4.788
COAD	TCGA-AA-3496-01A	57.233
COAD	TCGA-NH-A50T-01A	20.682
COAD	TCGA-A6-3810-01A	7.419
COAD	TCGA-F4-6807-01A	19.483
COAD	TCGA-AU-3779-01A	52.144
COAD	TCGA-AD-A5EJ-01A	6.642
COAD	TCGA-A6-2675-01A	33.332
COAD	TCGA-A6-6652-01A	120.04
COAD	TCGA-CK-5916-01A	1.17
COAD	TCGA-DM-A288-01A	1.226
COAD	TCGA-CM-6162-01A	21.585
COAD	TCGA-CK-5914-01A	40.219
COAD	TCGA-AD-6895-01A	21.988
COAD	TCGA-D5-6537-01A	18.476
COAD	TCGA-A6-A56B-01A	12.418
COAD	TCGA-NH-A50V-01A	30.417
COAD	TCGA-CM-6678-01A	22.947
COAD	TCGA-D5-6530-01A	13.085
COAD	TCGA-D5-6924-01A	234.159
COAD	TCGA-CK-4948-01B	27.847
COAD	TCGA-DM-A1D6-01A	8.132
COAD	TCGA-5M-AATA-01A	266.149
COAD	TCGA-AA-A01Z-01A	7.595
COAD	TCGA-AA-3509-01A	69.123
COAD	TCGA-CM-6167-01A	83.024
COAD	TCGA-A6-2677-01B	14.787
COAD	TCGA-AA-3511-01A	34.429
COAD	TCGA-AA-3660-01A	33.521
COAD	TCGA-DM-A0XF-01A	93.331
COAD	TCGA-CK-4947-01B	36.744
COAD	TCGA-5M-AATE-01A	33.457
COAD	TCGA-CA-5796-01A	29.842
COAD	TCGA-AY-5543-01A	15.225
COAD	TCGA-AA-3492-01A	31.252
COAD	TCGA-AD-A5EK-01A	18.918
COAD	TCGA-G4-6299-01A	7.548
COAD	TCGA-D5-5541-01A	54.659
COAD	TCGA-A6-6781-01A	5.064
COAD	TCGA-DM-A1D7-01A	34.706
COAD	TCGA-DM-A28E-01A	18.607
COAD	TCGA-CM-5861-01A	7.761
COAD	TCGA-G4-6303-01A	52.072
COAD	TCGA-D5-6898-01A	31.802
COAD	TCGA-NH-A6GA-01A	68.768
COAD	TCGA-CM-6680-01A	36.282
COAD	TCGA-A6-6649-01A	45.713
COAD	TCGA-NH-A6GC-01A	8.955
COAD	TCGA-F4-6569-01A	38.312
COAD	TCGA-NH-A50U-01A	7.907
COAD	TCGA-CK-6748-01A	22.184
COAD	TCGA-G4-6626-01A	11.844
COAD	TCGA-CA-6715-01A	172.812
COAD	TCGA-G4-6586-01A	4.159
COAD	TCGA-F4-6856-01A	10.774
COAD	TCGA-A6-6780-01A	7.032
COAD	TCGA-A6-6140-01A	44.613
COAD	TCGA-CM-5344-01A	9.399
COAD	TCGA-CM-5862-01A	30.833
COAD	TCGA-DM-A28F-01A	17.834
COAD	TCGA-A6-5656-01A	11.792
COAD	TCGA-D5-5537-01A	21.318
COAD	TCGA-D5-6532-01A	22.134
COAD	TCGA-D5-6535-01A	22.098
COAD	TCGA-D5-5539-01A	30.881
COAD	TCGA-CM-6172-01A	55.312
COAD	TCGA-F4-6854-01A	90.602
COAD	TCGA-DM-A0X9-01A	26.612
COAD	TCGA-AY-A71X-01A	17.208
COAD	TCGA-5M-AAT5-01A	16.196
COAD	TCGA-CK-6747-01A	25.976
COAD	TCGA-AA-3675-01A	14.484
COAD	TCGA-AA-3685-01A	32.411
COAD	TCGA-CM-4743-01A	10.074
COAD	TCGA-F4-6809-01A	21.419
COAD	TCGA-CM-6164-01A	38.148
COAD	TCGA-A6-2672-01B	4.202
COAD	TCGA-A6-6651-01A	82.178
COAD	TCGA-A6-5659-01B	8.966
COAD	TCGA-CM-6171-01A	38.219
COAD	TCGA-3L-AA1B-01A	14.193
COAD	TCGA-CM-6161-01A	95.773
COAD	TCGA-QG-A5YW-01A	28.382
COAD	TCGA-G4-6323-01A	18.175
COAD	TCGA-A6-A565-01A	83.326
COAD	TCGA-NH-A6GB-01A	25.261
COAD	TCGA-AD-6901-01A	5.017
COAD	TCGA-CM-5349-01A	31.577
COAD	TCGA-G4-6625-01A	30.465
COAD	TCGA-A6-6141-01A	46.062
COAD	TCGA-CA-5256-01A	59.32
COAD	TCGA-F4-6459-01A	28.554
COAD	TCGA-DM-A1DA-01A	1.76
COAD	TCGA-D5-6534-01A	25.389
COAD	TCGA-G4-6311-01A	13.988
COAD	TCGA-AY-A8YK-01A	58.362
COAD	TCGA-DM-A1D0-01A	3.56
COAD	TCGA-A6-5656-01B	12.697
COAD	TCGA-G4-6293-01A	62.55
COAD	TCGA-DM-A28H-01A	58.014
COAD	TCGA-D5-5538-01A	10.56
COAD	TCGA-A6-5665-01B	1.96
COAD	TCGA-A6-5664-01A	36.481
COAD	TCGA-AA-A02Y-01A	11.998
COAD	TCGA-AD-6965-01A	23.266
COAD	TCGA-F4-6806-01A	19.868
COAD	TCGA-CM-4751-01A	17.373
COAD	TCGA-A6-6137-01A	30.962
COAD	TCGA-AZ-4323-01A	51.128
COAD	TCGA-AA-A02K-01A	10.517
COAD	TCGA-G4-6321-01A	3.906
COAD	TCGA-CK-5913-01A	11.663
COAD	TCGA-CM-4744-01A	11.415
COAD	TCGA-A6-3809-01B	2.895
COAD	TCGA-A6-5659-01A	13.809
COAD	TCGA-DM-A0XD-01A	24.804
COAD	TCGA-A6-6781-01B	1.633
COAD	TCGA-AA-3697-01A	83.614
COAD	TCGA-D5-6920-01A	46.866
COAD	TCGA-A6-5662-01A	7.085
COAD	TCGA-D5-6533-01A	61.156
COAD	TCGA-CK-6751-01A	31.578
COAD	TCGA-AZ-4614-01A	38.745
COAD	TCGA-A6-5661-01B	20.576
COAD	TCGA-AZ-4313-01A	2.763
COAD	TCGA-NH-A5IV-01A	0.698
COAD	TCGA-A6-6142-01A	28.24
COAD	TCGA-DM-A282-01A	55.406
COAD	TCGA-AA-3502-01A	10.636
COAD	TCGA-A6-2686-01A	15.797
COAD	TCGA-A6-3810-01B	7.43
COAD	TCGA-AY-A69D-01A	23.687
COAD	TCGA-WS-AB45-01A	2.198
COAD	TCGA-DM-A1D9-01A	32.994
COAD	TCGA-AZ-6606-01A	44.311
COAD	TCGA-AZ-4684-01A	10.769
COAD	TCGA-G4-6628-01A	4.118
COAD	TCGA-4T-AA8H-01A	9.187
COAD	TCGA-D5-6922-01A	36.107
COAD	TCGA-A6-6650-01B	17.443
COAD	TCGA-5M-AAT4-01A	9.283
COAD	TCGA-G4-6309-01A	11.265
COAD	TCGA-AD-6890-01A	28.167
COAD	TCGA-AZ-6598-01A	0.469
COAD	TCGA-QG-A5YV-01A	36.682
COAD	TCGA-A6-5667-01A	37.304
COAD	TCGA-4N-A93T-01A	6.088
COAD	TCGA-F4-6805-01A	24.503
COAD	TCGA-CM-6165-01A	47.989
COAD	TCGA-D5-6539-01A	18.071
COAD	TCGA-AD-6888-01A	78.807
COAD	TCGA-G4-6295-01A	6.524
COAD	TCGA-A6-6648-01A	40.955
COAD	TCGA-CK-5912-01A	27.609
COAD	TCGA-D5-6931-01A	24.744
COAD	TCGA-AM-5821-01A	2.397
COAD	TCGA-A6-5666-01A	8.862
COAD	TCGA-G4-6298-01A	25.838
COAD	TCGA-AM-5820-01A	10.383
COAD	TCGA-A6-6782-01A	49.603
COAD	TCGA-A6-6653-01A	68.772
COAD	TCGA-F4-6703-01A	9.735
COAD	TCGA-CM-4747-01A	15.67
COAD	TCGA-D5-6926-01A	10.657
COAD	TCGA-CA-5797-01A	47.01
COAD	TCGA-G4-6297-01A	30.486
COAD	TCGA-G4-6307-01A	11.619
COAD	TCGA-DM-A1HA-01A	3.722
COAD	TCGA-NH-A8F8-01A	21.157
COAD	TCGA-AZ-6599-01A	5.944
COAD	TCGA-A6-5660-01A	38.348
COAD	TCGA-CA-6719-01A	15.595
COAD	TCGA-D5-6932-01A	10.977
COAD	TCGA-D5-6923-01A	79.744
COAD	TCGA-CA-5254-01A	2.701
COAD	TCGA-A6-5665-01A	12.506
COAD	TCGA-A6-2684-01C	5.696
COAD	TCGA-G4-6306-01A	34.679
COAD	TCGA-QG-A5YX-01A	12.675
COAD	TCGA-CK-4952-01A	23.843
COAD	TCGA-A6-A567-01A	6.568
COAD	TCGA-QG-A5Z1-01A	36.688
COAD	TCGA-G4-6627-01A	28.276
COAD	TCGA-CM-5860-01A	33.887
COAD	TCGA-F4-6461-01A	16.909
COAD	TCGA-DM-A28G-01A	21.762
COAD	TCGA-D5-6930-01A	20.445
COAD	TCGA-CA-6717-01A	12.447
COAD	TCGA-DM-A285-01A	5.115
COAD	TCGA-CM-6679-01A	18.23
COAD	TCGA-CM-5348-01A	41.642
COAD	TCGA-AA-3526-01A	27.577
COAD	TCGA-CK-4951-01A	26.268
COAD	TCGA-A6-2685-01A	13.399
COAD	TCGA-G4-6588-01A	4.291
COAD	TCGA-G4-6294-01A	20.909
COAD	TCGA-F4-6808-01A	54.486
COAD	TCGA-SS-A7HO-01A	73.021
	Average COAD	28.9048
normal	TCGA-AZ-6603-11A	12.154
normal	TCGA-A6-2680-11A	34.667
normal	TCGA-A6-2686-11A	4.666
normal	TCGA-A6-5665-11A	5.376
normal	TCGA-AZ-6601-11A	11.855
normal	TCGA-F4-6704-11A	6.23
normal	TCGA-A6-5662-11A	5.21
normal	TCGA-A6-2679-11A	8.034
normal	TCGA-AA-3516-11A	3.304
normal	TCGA-A6-2684-11A	8.419
normal	TCGA-AZ-6600-11A	9.376
normal	TCGA-A6-2682-11A	3.899
normal	TCGA-A6-2683-11A	5.9
normal	TCGA-A6-2678-11A	12.645
normal	TCGA-AA-3518-11A	3.871
normal	TCGA-AA-3525-11A	7.061
normal	TCGA-AA-3660-11A	6.126
normal	TCGA-AA-3527-11A	9.149
normal	TCGA-A6-2675-11A	3.395
normal	TCGA-A6-2671-11A	4.035
normal	TCGA-AZ-6599-11A	16.692
normal	TCGA-A6-2685-11A	3.452
normal	TCGA-AA-3496-11A	4.662
normal	TCGA-AA-3522-11A	3.501
normal	TCGA-AA-3655-11A	2.696
normal	TCGA-AA-3713-11A	3.685
normal	TCGA-AA-3662-11A	1.566
normal	TCGA-AA-3697-11A	10.07
normal	TCGA-AA-3534-11A	8.595
normal	TCGA-AA-3514-11A	6.266
normal	TCGA-AA-3663-11A	11.889
normal	TCGA-A6-5659-11A	5.815
normal	TCGA-AA-3511-11A	8.407
normal	TCGA-AA-3531-11A	8.061
normal	TCGA-AA-3712-11A	7.183
normal	TCGA-AA-3520-11A	14.38
normal	TCGA-AA-3517-11A	1.014
normal	TCGA-AZ-6605-11A	3.338
normal	TCGA-AZ-6598-11A	6.333
normal	TCGA-A6-5667-11A	6.467
normal	TCGA-AA-3489-11A	11.611
	Average COAD	7.58671
	FOLD CHANGE	3.80993
	p-value (t-test)	4.12566e-23

## Sheet: IRAK2
Sample	patientID	IRAK2_expression_value
COAD	TCGA-AZ-6605-01A	19.91
COAD	TCGA-CM-6163-01A	7.288
COAD	TCGA-A6-2682-01A	14.51
COAD	TCGA-A6-A566-01A	6.185
COAD	TCGA-F4-6463-01A	3.987
COAD	TCGA-A6-6780-01A	2.393
COAD	TCGA-AA-3663-01A	1.387
COAD	TCGA-AA-3655-01A	14.854
COAD	TCGA-G4-6315-01A	8.432
COAD	TCGA-AZ-6600-01A	3.798
COAD	TCGA-CA-6716-01A	7.452
COAD	TCGA-CM-5868-01A	15.081
COAD	TCGA-A6-5661-01A	11.474
COAD	TCGA-AA-3495-01A	14.603
COAD	TCGA-DM-A1D8-01A	10.812
COAD	TCGA-AD-6548-01A	15.971
COAD	TCGA-D5-5540-01A	2.372
COAD	TCGA-CA-6718-01A	6.221
COAD	TCGA-CM-6676-01A	10.036
COAD	TCGA-G4-6304-01A	6.814
COAD	TCGA-DM-A1HB-01A	6.075
COAD	TCGA-AA-3713-01A	2.357
COAD	TCGA-AZ-5407-01A	4.85
COAD	TCGA-CK-6746-01A	11.85
COAD	TCGA-AZ-4615-01A	21.21
COAD	TCGA-CK-5915-01A	24.8
COAD	TCGA-A6-3809-01A	5.197
COAD	TCGA-A6-6654-01A	10.718
COAD	TCGA-DM-A1D4-01A	2.065
COAD	TCGA-CM-6170-01A	13.627
COAD	TCGA-D5-6531-01A	4.292
COAD	TCGA-D5-6538-01A	6.972
COAD	TCGA-DM-A28C-01A	5.552
COAD	TCGA-A6-2684-01A	14.375
COAD	TCGA-AY-6386-01A	11.31
COAD	TCGA-G4-6320-01A	2.648
COAD	TCGA-AZ-6607-01A	43.664
COAD	TCGA-A6-6138-01A	2.64
COAD	TCGA-CM-6674-01A	8.552
COAD	TCGA-G4-6310-01A	8.675
COAD	TCGA-CM-5863-01A	11.79
COAD	TCGA-A6-2674-01B	20.433
COAD	TCGA-A6-5659-01A	10.415
COAD	TCGA-AA-3489-01A	9.907
COAD	TCGA-CM-6166-01A	5.677
COAD	TCGA-D5-6529-01A	11.362
COAD	TCGA-DM-A28K-01A	0.778
COAD	TCGA-DM-A280-01A	11.563
COAD	TCGA-A6-2674-01A	19.895
COAD	TCGA-D5-6928-01A	12.977
COAD	TCGA-RU-A8FL-01A	6.524
COAD	TCGA-AZ-4682-01B	14.508
COAD	TCGA-D5-7000-01A	32.379
COAD	TCGA-AD-6963-01A	14.706
COAD	TCGA-D5-6929-01A	22.38
COAD	TCGA-CA-5255-01A	10.212
COAD	TCGA-AZ-4315-01A	9.061
COAD	TCGA-NH-A8F7-01A	7.208
COAD	TCGA-G4-6317-01A	14.565
COAD	TCGA-CM-6168-01A	29.619
COAD	TCGA-AY-6196-01A	15.731
COAD	TCGA-CM-6677-01A	4.828
COAD	TCGA-AZ-6603-01A	16.457
COAD	TCGA-T9-A92H-01A	4.283
COAD	TCGA-D5-6927-01A	12.641
COAD	TCGA-DM-A1DB-01A	24.836
COAD	TCGA-D5-6536-01A	2.92
COAD	TCGA-G4-6322-01A	1.541
COAD	TCGA-F4-6460-01A	10.073
COAD	TCGA-A6-6780-01B	5.438
COAD	TCGA-F4-6855-01A	6.728
COAD	TCGA-CM-6169-01A	24.189
COAD	TCGA-A6-2684-01A	14.375
COAD	TCGA-G4-6314-01A	4.363
COAD	TCGA-AD-6889-01A	7.058
COAD	TCGA-AY-6197-01A	16.101
COAD	TCGA-A6-2677-01A	5.319
COAD	TCGA-AA-3506-01A	8.599
COAD	TCGA-A6-4105-01A	12.47
COAD	TCGA-AZ-5403-01A	14.474
COAD	TCGA-AA-A01X-01A	15.956
COAD	TCGA-AY-A54L-01A	8.007
COAD	TCGA-AU-6004-01A	13.164
COAD	TCGA-A6-5656-01A	15.807
COAD	TCGA-AA-3662-01A	12.663
COAD	TCGA-AD-6899-01A	12.222
COAD	TCGA-AD-6964-01A	6.926
COAD	TCGA-A6-A5ZU-01A	21.507
COAD	TCGA-F4-6704-01A	3.99
COAD	TCGA-A6-6781-01A	6.019
COAD	TCGA-A6-6650-01A	4.174
COAD	TCGA-CM-6675-01A	20.008
COAD	TCGA-D5-6541-01A	13.166
COAD	TCGA-DM-A28A-01A	7.821
COAD	TCGA-F4-6570-01A	26.095
COAD	TCGA-A6-5657-01A	30.778
COAD	TCGA-D5-6540-01A	7.26
COAD	TCGA-AZ-6601-01A	13.26
COAD	TCGA-AD-5900-01A	10.779
COAD	TCGA-QG-A5Z2-01A	16.085
COAD	TCGA-QL-A97D-01A	5.49
COAD	TCGA-CM-5864-01A	7.896
COAD	TCGA-AA-A01P-01A	22.055
COAD	TCGA-G4-6302-01A	17.642
COAD	TCGA-AZ-4616-01A	4.738
COAD	TCGA-A6-6650-01A	4.174
COAD	TCGA-CK-4950-01A	9.341
COAD	TCGA-DM-A28M-01A	3.629
COAD	TCGA-AA-3712-01A	6.922
COAD	TCGA-AZ-6608-01A	16.072
COAD	TCGA-5M-AAT6-01A	4.077
COAD	TCGA-AA-3496-01A	5.264
COAD	TCGA-NH-A50T-01A	4.485
COAD	TCGA-A6-3810-01A	5.515
COAD	TCGA-F4-6807-01A	7.325
COAD	TCGA-AU-3779-01A	12.581
COAD	TCGA-AD-A5EJ-01A	5.206
COAD	TCGA-A6-2675-01A	20.509
COAD	TCGA-A6-6652-01A	17.189
COAD	TCGA-CK-5916-01A	6.084
COAD	TCGA-DM-A288-01A	4.604
COAD	TCGA-CM-6162-01A	12.849
COAD	TCGA-CK-5914-01A	7.356
COAD	TCGA-AD-6895-01A	24.037
COAD	TCGA-D5-6537-01A	10.044
COAD	TCGA-A6-A56B-01A	30.913
COAD	TCGA-NH-A50V-01A	10.75
COAD	TCGA-CM-6678-01A	4.87
COAD	TCGA-D5-6530-01A	6.128
COAD	TCGA-D5-6924-01A	25.576
COAD	TCGA-CK-4948-01B	17.747
COAD	TCGA-DM-A1D6-01A	3.275
COAD	TCGA-5M-AATA-01A	29.705
COAD	TCGA-AA-A01Z-01A	15.951
COAD	TCGA-AA-3509-01A	11.505
COAD	TCGA-CM-6167-01A	7.762
COAD	TCGA-A6-2677-01B	8.415
COAD	TCGA-AA-3511-01A	16.636
COAD	TCGA-AA-3660-01A	14.212
COAD	TCGA-DM-A0XF-01A	28.506
COAD	TCGA-CK-4947-01B	12.319
COAD	TCGA-5M-AATE-01A	6.659
COAD	TCGA-CA-5796-01A	12.105
COAD	TCGA-AY-5543-01A	2.716
COAD	TCGA-AA-3492-01A	13.14
COAD	TCGA-AD-A5EK-01A	19.192
COAD	TCGA-G4-6299-01A	21.784
COAD	TCGA-D5-5541-01A	33.424
COAD	TCGA-A6-6781-01A	6.019
COAD	TCGA-DM-A1D7-01A	7.112
COAD	TCGA-DM-A28E-01A	4.325
COAD	TCGA-CM-5861-01A	6.082
COAD	TCGA-G4-6303-01A	19.918
COAD	TCGA-D5-6898-01A	13.815
COAD	TCGA-NH-A6GA-01A	4.507
COAD	TCGA-CM-6680-01A	5.745
COAD	TCGA-A6-6649-01A	20.947
COAD	TCGA-NH-A6GC-01A	2.782
COAD	TCGA-F4-6569-01A	7.274
COAD	TCGA-NH-A50U-01A	25.105
COAD	TCGA-CK-6748-01A	3.446
COAD	TCGA-G4-6626-01A	8.239
COAD	TCGA-CA-6715-01A	26.045
COAD	TCGA-G4-6586-01A	6.219
COAD	TCGA-F4-6856-01A	4.978
COAD	TCGA-A6-6780-01A	2.393
COAD	TCGA-A6-6140-01A	34.899
COAD	TCGA-CM-5344-01A	7.754
COAD	TCGA-CM-5862-01A	2.416
COAD	TCGA-DM-A28F-01A	4.815
COAD	TCGA-A6-5656-01A	15.807
COAD	TCGA-D5-5537-01A	9.877
COAD	TCGA-D5-6532-01A	8.755
COAD	TCGA-D5-6535-01A	6.304
COAD	TCGA-D5-5539-01A	3.215
COAD	TCGA-CM-6172-01A	2.447
COAD	TCGA-F4-6854-01A	18.322
COAD	TCGA-DM-A0X9-01A	3.007
COAD	TCGA-AY-A71X-01A	3.646
COAD	TCGA-5M-AAT5-01A	4.391
COAD	TCGA-CK-6747-01A	3.668
COAD	TCGA-AA-3675-01A	6.235
COAD	TCGA-AA-3685-01A	9.357
COAD	TCGA-CM-4743-01A	2.117
COAD	TCGA-F4-6809-01A	12.123
COAD	TCGA-CM-6164-01A	23.602
COAD	TCGA-A6-2672-01B	10.739
COAD	TCGA-A6-6651-01A	9.641
COAD	TCGA-A6-5659-01B	9.167
COAD	TCGA-CM-6171-01A	7.016
COAD	TCGA-3L-AA1B-01A	5.696
COAD	TCGA-CM-6161-01A	4.61
COAD	TCGA-QG-A5YW-01A	3.629
COAD	TCGA-G4-6323-01A	17.055
COAD	TCGA-A6-A565-01A	4.994
COAD	TCGA-NH-A6GB-01A	5.765
COAD	TCGA-AD-6901-01A	8.193
COAD	TCGA-CM-5349-01A	11.281
COAD	TCGA-G4-6625-01A	19.104
COAD	TCGA-A6-6141-01A	6.248
COAD	TCGA-CA-5256-01A	2.738
COAD	TCGA-F4-6459-01A	15.472
COAD	TCGA-DM-A1DA-01A	0.377
COAD	TCGA-D5-6534-01A	16.355
COAD	TCGA-G4-6311-01A	2.775
COAD	TCGA-AY-A8YK-01A	8.435
COAD	TCGA-DM-A1D0-01A	4.475
COAD	TCGA-A6-5656-01B	9.435
COAD	TCGA-G4-6293-01A	6.429
COAD	TCGA-DM-A28H-01A	11.562
COAD	TCGA-D5-5538-01A	32.015
COAD	TCGA-A6-5665-01B	11.007
COAD	TCGA-A6-5664-01A	8.888
COAD	TCGA-AA-A02Y-01A	5.703
COAD	TCGA-AD-6965-01A	7.521
COAD	TCGA-F4-6806-01A	9.779
COAD	TCGA-CM-4751-01A	12.742
COAD	TCGA-A6-6137-01A	10.366
COAD	TCGA-AZ-4323-01A	5.697
COAD	TCGA-AA-A02K-01A	6.147
COAD	TCGA-G4-6321-01A	25.502
COAD	TCGA-CK-5913-01A	15.908
COAD	TCGA-CM-4744-01A	4.897
COAD	TCGA-A6-3809-01B	6.326
COAD	TCGA-A6-5659-01A	10.415
COAD	TCGA-DM-A0XD-01A	7.345
COAD	TCGA-A6-6781-01B	17.226
COAD	TCGA-AA-3697-01A	23.353
COAD	TCGA-D5-6920-01A	6.639
COAD	TCGA-A6-5662-01A	2.194
COAD	TCGA-D5-6533-01A	26.438
COAD	TCGA-CK-6751-01A	10.356
COAD	TCGA-AZ-4614-01A	6.704
COAD	TCGA-A6-5661-01B	21.751
COAD	TCGA-AZ-4313-01A	2.251
COAD	TCGA-NH-A5IV-01A	3.327
COAD	TCGA-A6-6142-01A	12.867
COAD	TCGA-DM-A282-01A	5.904
COAD	TCGA-AA-3502-01A	4.53
COAD	TCGA-A6-2686-01A	5.748
COAD	TCGA-A6-3810-01B	4.526
COAD	TCGA-AY-A69D-01A	17.523
COAD	TCGA-WS-AB45-01A	8.255
COAD	TCGA-DM-A1D9-01A	6.476
COAD	TCGA-AZ-6606-01A	9.178
COAD	TCGA-AZ-4684-01A	13.204
COAD	TCGA-G4-6628-01A	8.617
COAD	TCGA-4T-AA8H-01A	4.089
COAD	TCGA-D5-6922-01A	21.042
COAD	TCGA-A6-6650-01B	5.732
COAD	TCGA-5M-AAT4-01A	11.704
COAD	TCGA-G4-6309-01A	7.19
COAD	TCGA-AD-6890-01A	6.36
COAD	TCGA-AZ-6598-01A	6.279
COAD	TCGA-QG-A5YV-01A	10.616
COAD	TCGA-A6-5667-01A	19.472
COAD	TCGA-4N-A93T-01A	2.476
COAD	TCGA-F4-6805-01A	28.827
COAD	TCGA-CM-6165-01A	9.657
COAD	TCGA-D5-6539-01A	13.16
COAD	TCGA-AD-6888-01A	19.237
COAD	TCGA-G4-6295-01A	13.086
COAD	TCGA-A6-6648-01A	17.19
COAD	TCGA-CK-5912-01A	12.252
COAD	TCGA-D5-6931-01A	2.102
COAD	TCGA-AM-5821-01A	21.434
COAD	TCGA-A6-5666-01A	5.172
COAD	TCGA-G4-6298-01A	8.815
COAD	TCGA-AM-5820-01A	17.021
COAD	TCGA-A6-6782-01A	14.263
COAD	TCGA-A6-6653-01A	24.236
COAD	TCGA-F4-6703-01A	12.97
COAD	TCGA-CM-4747-01A	7.723
COAD	TCGA-D5-6926-01A	23.575
COAD	TCGA-CA-5797-01A	24.691
COAD	TCGA-G4-6297-01A	18.13
COAD	TCGA-G4-6307-01A	1.163
COAD	TCGA-DM-A1HA-01A	6.758
COAD	TCGA-NH-A8F8-01A	5.494
COAD	TCGA-AZ-6599-01A	1.26
COAD	TCGA-A6-5660-01A	23.858
COAD	TCGA-CA-6719-01A	23.944
COAD	TCGA-D5-6932-01A	4.81
COAD	TCGA-D5-6923-01A	45.123
COAD	TCGA-CA-5254-01A	33.62
COAD	TCGA-A6-5665-01A	4.241
COAD	TCGA-A6-2684-01C	13.272
COAD	TCGA-G4-6306-01A	36.271
COAD	TCGA-QG-A5YX-01A	5.514
COAD	TCGA-CK-4952-01A	5.31
COAD	TCGA-A6-A567-01A	11.353
COAD	TCGA-QG-A5Z1-01A	18.505
COAD	TCGA-G4-6627-01A	16.204
COAD	TCGA-CM-5860-01A	27.007
COAD	TCGA-F4-6461-01A	2.165
COAD	TCGA-DM-A28G-01A	3.406
COAD	TCGA-D5-6930-01A	7.664
COAD	TCGA-CA-6717-01A	8.906
COAD	TCGA-DM-A285-01A	4.408
COAD	TCGA-CM-6679-01A	17.087
COAD	TCGA-CM-5348-01A	15.144
COAD	TCGA-AA-3526-01A	7.491
COAD	TCGA-CK-4951-01A	33.565
COAD	TCGA-A6-2685-01A	21.844
COAD	TCGA-G4-6588-01A	7.045
COAD	TCGA-G4-6294-01A	7.094
COAD	TCGA-F4-6808-01A	28.973
COAD	TCGA-SS-A7HO-01A	17.027
	Average COAD	11.551
normal	TCGA-AZ-6603-11A	4.438
normal	TCGA-A6-2680-11A	10.112
normal	TCGA-A6-2686-11A	1.868
normal	TCGA-A6-5665-11A	2.163
normal	TCGA-AZ-6601-11A	3.474
normal	TCGA-F4-6704-11A	3.366
normal	TCGA-A6-5662-11A	2.339
normal	TCGA-A6-2679-11A	3.798
normal	TCGA-AA-3516-11A	2.349
normal	TCGA-A6-2684-11A	3.33
normal	TCGA-AZ-6600-11A	3.897
normal	TCGA-A6-2682-11A	3.431
normal	TCGA-A6-2683-11A	3.024
normal	TCGA-A6-2678-11A	2.401
normal	TCGA-AA-3518-11A	2.616
normal	TCGA-AA-3525-11A	3.432
normal	TCGA-AA-3660-11A	3.603
normal	TCGA-AA-3527-11A	4.123
normal	TCGA-A6-2675-11A	5.493
normal	TCGA-A6-2671-11A	2.011
normal	TCGA-AZ-6599-11A	2.176
normal	TCGA-A6-2685-11A	2.822
normal	TCGA-AA-3496-11A	3.447
normal	TCGA-AA-3522-11A	2.317
normal	TCGA-AA-3655-11A	2.084
normal	TCGA-AA-3713-11A	2.052
normal	TCGA-AA-3662-11A	2.441
normal	TCGA-AA-3697-11A	4.499
normal	TCGA-AA-3534-11A	3.144
normal	TCGA-AA-3514-11A	2.506
normal	TCGA-AA-3663-11A	2.967
normal	TCGA-A6-5659-11A	2.526
normal	TCGA-AA-3511-11A	4.48
normal	TCGA-AA-3531-11A	4.838
normal	TCGA-AA-3712-11A	2.518
normal	TCGA-AA-3520-11A	2.416
normal	TCGA-AA-3517-11A	3.329
normal	TCGA-AZ-6605-11A	2.557
normal	TCGA-AZ-6598-11A	3.655
normal	TCGA-A6-5667-11A	3.148
normal	TCGA-AA-3489-11A	2.633
	Average COAD	3.26398
	FOLD CHANGE	3.53893
	p-value (t-test)	6.51996e-44

## Sheet: IRAK1
Sample	patientID	IRAK1_expression_value
COAD	TCGA-AZ-6605-01A	154.536
COAD	TCGA-CM-6163-01A	275.799
COAD	TCGA-A6-2682-01A	177.426
COAD	TCGA-A6-A566-01A	129.698
COAD	TCGA-F4-6463-01A	124.347
COAD	TCGA-A6-6780-01A	117.893
COAD	TCGA-AA-3663-01A	107.227
COAD	TCGA-AA-3655-01A	433.863
COAD	TCGA-G4-6315-01A	201.876
COAD	TCGA-AZ-6600-01A	204.395
COAD	TCGA-CA-6716-01A	168.766
COAD	TCGA-CM-5868-01A	128.694
COAD	TCGA-A6-5661-01A	117.879
COAD	TCGA-AA-3495-01A	139.147
COAD	TCGA-DM-A1D8-01A	187.119
COAD	TCGA-AD-6548-01A	298.75
COAD	TCGA-D5-5540-01A	53.657
COAD	TCGA-CA-6718-01A	225.406
COAD	TCGA-CM-6676-01A	164.286
COAD	TCGA-G4-6304-01A	153.463
COAD	TCGA-DM-A1HB-01A	75.43
COAD	TCGA-AA-3713-01A	74.468
COAD	TCGA-AZ-5407-01A	84.174
COAD	TCGA-CK-6746-01A	106.956
COAD	TCGA-AZ-4615-01A	150.155
COAD	TCGA-CK-5915-01A	197.714
COAD	TCGA-A6-3809-01A	48.839
COAD	TCGA-A6-6654-01A	194.781
COAD	TCGA-DM-A1D4-01A	72.775
COAD	TCGA-CM-6170-01A	123.236
COAD	TCGA-D5-6531-01A	478.887
COAD	TCGA-D5-6538-01A	198.25
COAD	TCGA-DM-A28C-01A	155.644
COAD	TCGA-A6-2684-01A	254.333
COAD	TCGA-AY-6386-01A	157.68
COAD	TCGA-G4-6320-01A	90.7
COAD	TCGA-AZ-6607-01A	261.983
COAD	TCGA-A6-6138-01A	192.461
COAD	TCGA-CM-6674-01A	162.329
COAD	TCGA-G4-6310-01A	140.643
COAD	TCGA-CM-5863-01A	115.193
COAD	TCGA-A6-2674-01B	37.607
COAD	TCGA-A6-5659-01A	291.686
COAD	TCGA-AA-3489-01A	147.811
COAD	TCGA-CM-6166-01A	181.202
COAD	TCGA-D5-6529-01A	178.092
COAD	TCGA-DM-A28K-01A	79.017
COAD	TCGA-DM-A280-01A	74.71
COAD	TCGA-A6-2674-01A	75.426
COAD	TCGA-D5-6928-01A	120.929
COAD	TCGA-RU-A8FL-01A	192.194
COAD	TCGA-AZ-4682-01B	176.448
COAD	TCGA-D5-7000-01A	350.568
COAD	TCGA-AD-6963-01A	353.643
COAD	TCGA-D5-6929-01A	175.517
COAD	TCGA-CA-5255-01A	149.526
COAD	TCGA-AZ-4315-01A	74.522
COAD	TCGA-NH-A8F7-01A	449.256
COAD	TCGA-G4-6317-01A	172.019
COAD	TCGA-CM-6168-01A	187.053
COAD	TCGA-AY-6196-01A	187.618
COAD	TCGA-CM-6677-01A	199.999
COAD	TCGA-AZ-6603-01A	299.903
COAD	TCGA-T9-A92H-01A	184.109
COAD	TCGA-D5-6927-01A	192.004
COAD	TCGA-DM-A1DB-01A	496.793
COAD	TCGA-D5-6536-01A	107.169
COAD	TCGA-G4-6322-01A	102.109
COAD	TCGA-F4-6460-01A	188.521
COAD	TCGA-A6-6780-01B	27.759
COAD	TCGA-F4-6855-01A	138.744
COAD	TCGA-CM-6169-01A	173.459
COAD	TCGA-A6-2684-01A	254.333
COAD	TCGA-G4-6314-01A	195.321
COAD	TCGA-AD-6889-01A	99.302
COAD	TCGA-AY-6197-01A	154.973
COAD	TCGA-A6-2677-01A	48.986
COAD	TCGA-AA-3506-01A	242.813
COAD	TCGA-A6-4105-01A	232.423
COAD	TCGA-AZ-5403-01A	132.205
COAD	TCGA-AA-A01X-01A	273.207
COAD	TCGA-AY-A54L-01A	159.504
COAD	TCGA-AU-6004-01A	143.734
COAD	TCGA-A6-5656-01A	214.846
COAD	TCGA-AA-3662-01A	241.346
COAD	TCGA-AD-6899-01A	264.256
COAD	TCGA-AD-6964-01A	119.558
COAD	TCGA-A6-A5ZU-01A	291.77
COAD	TCGA-F4-6704-01A	154.959
COAD	TCGA-A6-6781-01A	124.618
COAD	TCGA-A6-6650-01A	287.807
COAD	TCGA-CM-6675-01A	334.611
COAD	TCGA-D5-6541-01A	107.781
COAD	TCGA-DM-A28A-01A	167.525
COAD	TCGA-F4-6570-01A	240.468
COAD	TCGA-A6-5657-01A	324.107
COAD	TCGA-D5-6540-01A	116.883
COAD	TCGA-AZ-6601-01A	249.165
COAD	TCGA-AD-5900-01A	116.02
COAD	TCGA-QG-A5Z2-01A	137.076
COAD	TCGA-QL-A97D-01A	292.453
COAD	TCGA-CM-5864-01A	172.245
COAD	TCGA-AA-A01P-01A	99.218
COAD	TCGA-G4-6302-01A	106.974
COAD	TCGA-AZ-4616-01A	160.136
COAD	TCGA-A6-6650-01A	287.807
COAD	TCGA-CK-4950-01A	320.91
COAD	TCGA-DM-A28M-01A	116.055
COAD	TCGA-AA-3712-01A	374.605
COAD	TCGA-AZ-6608-01A	145.267
COAD	TCGA-5M-AAT6-01A	200.21
COAD	TCGA-AA-3496-01A	135.524
COAD	TCGA-NH-A50T-01A	145.754
COAD	TCGA-A6-3810-01A	97.015
COAD	TCGA-F4-6807-01A	136.868
COAD	TCGA-AU-3779-01A	136.485
COAD	TCGA-AD-A5EJ-01A	171.333
COAD	TCGA-A6-2675-01A	193.954
COAD	TCGA-A6-6652-01A	185.348
COAD	TCGA-CK-5916-01A	130.417
COAD	TCGA-DM-A288-01A	127.257
COAD	TCGA-CM-6162-01A	230.009
COAD	TCGA-CK-5914-01A	218.433
COAD	TCGA-AD-6895-01A	146.021
COAD	TCGA-D5-6537-01A	218.495
COAD	TCGA-A6-A56B-01A	178.884
COAD	TCGA-NH-A50V-01A	124.368
COAD	TCGA-CM-6678-01A	212.425
COAD	TCGA-D5-6530-01A	146.26
COAD	TCGA-D5-6924-01A	489.39
COAD	TCGA-CK-4948-01B	194.115
COAD	TCGA-DM-A1D6-01A	174.114
COAD	TCGA-5M-AATA-01A	223.616
COAD	TCGA-AA-A01Z-01A	462.952
COAD	TCGA-AA-3509-01A	249.616
COAD	TCGA-CM-6167-01A	134.831
COAD	TCGA-A6-2677-01B	40.204
COAD	TCGA-AA-3511-01A	199.722
COAD	TCGA-AA-3660-01A	308.904
COAD	TCGA-DM-A0XF-01A	145.42
COAD	TCGA-CK-4947-01B	149.505
COAD	TCGA-5M-AATE-01A	306.12
COAD	TCGA-CA-5796-01A	99.542
COAD	TCGA-AY-5543-01A	90.483
COAD	TCGA-AA-3492-01A	115
COAD	TCGA-AD-A5EK-01A	276.306
COAD	TCGA-G4-6299-01A	239.308
COAD	TCGA-D5-5541-01A	251.94
COAD	TCGA-A6-6781-01A	124.618
COAD	TCGA-DM-A1D7-01A	137.189
COAD	TCGA-DM-A28E-01A	171.989
COAD	TCGA-CM-5861-01A	76.398
COAD	TCGA-G4-6303-01A	246.836
COAD	TCGA-D5-6898-01A	255.036
COAD	TCGA-NH-A6GA-01A	216.377
COAD	TCGA-CM-6680-01A	121.423
COAD	TCGA-A6-6649-01A	319.497
COAD	TCGA-NH-A6GC-01A	117.137
COAD	TCGA-F4-6569-01A	134.45
COAD	TCGA-NH-A50U-01A	202.298
COAD	TCGA-CK-6748-01A	121.624
COAD	TCGA-G4-6626-01A	246.025
COAD	TCGA-CA-6715-01A	237.046
COAD	TCGA-G4-6586-01A	127.47
COAD	TCGA-F4-6856-01A	153.201
COAD	TCGA-A6-6780-01A	117.893
COAD	TCGA-A6-6140-01A	283.896
COAD	TCGA-CM-5344-01A	136.839
COAD	TCGA-CM-5862-01A	125.984
COAD	TCGA-DM-A28F-01A	186.633
COAD	TCGA-A6-5656-01A	214.846
COAD	TCGA-D5-5537-01A	229.438
COAD	TCGA-D5-6532-01A	308.177
COAD	TCGA-D5-6535-01A	234.922
COAD	TCGA-D5-5539-01A	127.834
COAD	TCGA-CM-6172-01A	159.105
COAD	TCGA-F4-6854-01A	476.369
COAD	TCGA-DM-A0X9-01A	217.176
COAD	TCGA-AY-A71X-01A	109.153
COAD	TCGA-5M-AAT5-01A	156.181
COAD	TCGA-CK-6747-01A	124.523
COAD	TCGA-AA-3675-01A	101.917
COAD	TCGA-AA-3685-01A	242.503
COAD	TCGA-CM-4743-01A	98.162
COAD	TCGA-F4-6809-01A	151.892
COAD	TCGA-CM-6164-01A	335.96
COAD	TCGA-A6-2672-01B	88.424
COAD	TCGA-A6-6651-01A	234.535
COAD	TCGA-A6-5659-01B	79.062
COAD	TCGA-CM-6171-01A	104.59
COAD	TCGA-3L-AA1B-01A	279.052
COAD	TCGA-CM-6161-01A	118.501
COAD	TCGA-QG-A5YW-01A	101.482
COAD	TCGA-G4-6323-01A	79.27
COAD	TCGA-A6-A565-01A	134.873
COAD	TCGA-NH-A6GB-01A	303.11
COAD	TCGA-AD-6901-01A	178.661
COAD	TCGA-CM-5349-01A	118.051
COAD	TCGA-G4-6625-01A	231.766
COAD	TCGA-A6-6141-01A	129.652
COAD	TCGA-CA-5256-01A	42.483
COAD	TCGA-F4-6459-01A	198.748
COAD	TCGA-DM-A1DA-01A	306.801
COAD	TCGA-D5-6534-01A	176.759
COAD	TCGA-G4-6311-01A	281.248
COAD	TCGA-AY-A8YK-01A	396.865
COAD	TCGA-DM-A1D0-01A	98.514
COAD	TCGA-A6-5656-01B	31.814
COAD	TCGA-G4-6293-01A	130.084
COAD	TCGA-DM-A28H-01A	339.761
COAD	TCGA-D5-5538-01A	179.426
COAD	TCGA-A6-5665-01B	52.155
COAD	TCGA-A6-5664-01A	108.556
COAD	TCGA-AA-A02Y-01A	433.95
COAD	TCGA-AD-6965-01A	444.743
COAD	TCGA-F4-6806-01A	196.326
COAD	TCGA-CM-4751-01A	155.432
COAD	TCGA-A6-6137-01A	240.53
COAD	TCGA-AZ-4323-01A	219.453
COAD	TCGA-AA-A02K-01A	164.221
COAD	TCGA-G4-6321-01A	98.702
COAD	TCGA-CK-5913-01A	112.872
COAD	TCGA-CM-4744-01A	97.844
COAD	TCGA-A6-3809-01B	35.357
COAD	TCGA-A6-5659-01A	291.686
COAD	TCGA-DM-A0XD-01A	283.814
COAD	TCGA-A6-6781-01B	28.884
COAD	TCGA-AA-3697-01A	256.856
COAD	TCGA-D5-6920-01A	173.326
COAD	TCGA-A6-5662-01A	133.767
COAD	TCGA-D5-6533-01A	211.523
COAD	TCGA-CK-6751-01A	159.82
COAD	TCGA-AZ-4614-01A	200.664
COAD	TCGA-A6-5661-01B	86.192
COAD	TCGA-AZ-4313-01A	100.051
COAD	TCGA-NH-A5IV-01A	236.977
COAD	TCGA-A6-6142-01A	148.068
COAD	TCGA-DM-A282-01A	151.656
COAD	TCGA-AA-3502-01A	92.536
COAD	TCGA-A6-2686-01A	191.283
COAD	TCGA-A6-3810-01B	27.261
COAD	TCGA-AY-A69D-01A	143.392
COAD	TCGA-WS-AB45-01A	118.062
COAD	TCGA-DM-A1D9-01A	163.283
COAD	TCGA-AZ-6606-01A	237.919
COAD	TCGA-AZ-4684-01A	144.282
COAD	TCGA-G4-6628-01A	195.213
COAD	TCGA-4T-AA8H-01A	134.488
COAD	TCGA-D5-6922-01A	294.848
COAD	TCGA-A6-6650-01B	99.063
COAD	TCGA-5M-AAT4-01A	332.622
COAD	TCGA-G4-6309-01A	172.938
COAD	TCGA-AD-6890-01A	230.127
COAD	TCGA-AZ-6598-01A	89.567
COAD	TCGA-QG-A5YV-01A	133.57
COAD	TCGA-A6-5667-01A	369.47
COAD	TCGA-4N-A93T-01A	76.403
COAD	TCGA-F4-6805-01A	135.657
COAD	TCGA-CM-6165-01A	151.719
COAD	TCGA-D5-6539-01A	170.852
COAD	TCGA-AD-6888-01A	304.784
COAD	TCGA-G4-6295-01A	180.379
COAD	TCGA-A6-6648-01A	251.498
COAD	TCGA-CK-5912-01A	172.688
COAD	TCGA-D5-6931-01A	524.727
COAD	TCGA-AM-5821-01A	132.176
COAD	TCGA-A6-5666-01A	194.892
COAD	TCGA-G4-6298-01A	160.046
COAD	TCGA-AM-5820-01A	219.367
COAD	TCGA-A6-6782-01A	193.582
COAD	TCGA-A6-6653-01A	139.196
COAD	TCGA-F4-6703-01A	111.21
COAD	TCGA-CM-4747-01A	96.713
COAD	TCGA-D5-6926-01A	258.446
COAD	TCGA-CA-5797-01A	222.055
COAD	TCGA-G4-6297-01A	269.713
COAD	TCGA-G4-6307-01A	110.892
COAD	TCGA-DM-A1HA-01A	106.003
COAD	TCGA-NH-A8F8-01A	171.828
COAD	TCGA-AZ-6599-01A	109.527
COAD	TCGA-A6-5660-01A	162.813
COAD	TCGA-CA-6719-01A	218.814
COAD	TCGA-D5-6932-01A	160.18
COAD	TCGA-D5-6923-01A	592.586
COAD	TCGA-CA-5254-01A	147.42
COAD	TCGA-A6-5665-01A	73.095
COAD	TCGA-A6-2684-01C	55.343
COAD	TCGA-G4-6306-01A	275.585
COAD	TCGA-QG-A5YX-01A	185.545
COAD	TCGA-CK-4952-01A	142.754
COAD	TCGA-A6-A567-01A	212.87
COAD	TCGA-QG-A5Z1-01A	159.089
COAD	TCGA-G4-6627-01A	189.463
COAD	TCGA-CM-5860-01A	152.428
COAD	TCGA-F4-6461-01A	158.917
COAD	TCGA-DM-A28G-01A	102.18
COAD	TCGA-D5-6930-01A	158.47
COAD	TCGA-CA-6717-01A	134.667
COAD	TCGA-DM-A285-01A	245.848
COAD	TCGA-CM-6679-01A	170.146
COAD	TCGA-CM-5348-01A	206.762
COAD	TCGA-AA-3526-01A	118.572
COAD	TCGA-CK-4951-01A	299.92
COAD	TCGA-A6-2685-01A	209.352
COAD	TCGA-G4-6588-01A	183.189
COAD	TCGA-G4-6294-01A	239.997
COAD	TCGA-F4-6808-01A	260.863
COAD	TCGA-SS-A7HO-01A	152.928
	Average COAD	184.405
normal	TCGA-AZ-6603-11A	92.536
normal	TCGA-A6-2680-11A	108.917
normal	TCGA-A6-2686-11A	97.908
normal	TCGA-A6-5665-11A	73.08
normal	TCGA-AZ-6601-11A	106.4
normal	TCGA-F4-6704-11A	100.324
normal	TCGA-A6-5662-11A	60.053
normal	TCGA-A6-2679-11A	103.718
normal	TCGA-AA-3516-11A	77.889
normal	TCGA-A6-2684-11A	78.171
normal	TCGA-AZ-6600-11A	94.963
normal	TCGA-A6-2682-11A	99.889
normal	TCGA-A6-2683-11A	74.36
normal	TCGA-A6-2678-11A	87.522
normal	TCGA-AA-3518-11A	79.974
normal	TCGA-AA-3525-11A	91.036
normal	TCGA-AA-3660-11A	70.481
normal	TCGA-AA-3527-11A	93.61
normal	TCGA-A6-2675-11A	99.15
normal	TCGA-A6-2671-11A	87.856
normal	TCGA-AZ-6599-11A	105.765
normal	TCGA-A6-2685-11A	103.779
normal	TCGA-AA-3496-11A	64.035
normal	TCGA-AA-3522-11A	86.494
normal	TCGA-AA-3655-11A	68.03
normal	TCGA-AA-3713-11A	80.623
normal	TCGA-AA-3662-11A	68.266
normal	TCGA-AA-3697-11A	111.71
normal	TCGA-AA-3534-11A	102.363
normal	TCGA-AA-3514-11A	106.113
normal	TCGA-AA-3663-11A	92.824
normal	TCGA-A6-5659-11A	76.779
normal	TCGA-AA-3511-11A	95.601
normal	TCGA-AA-3531-11A	61.884
normal	TCGA-AA-3712-11A	88.443
normal	TCGA-AA-3520-11A	89.941
normal	TCGA-AA-3517-11A	97.414
normal	TCGA-AZ-6605-11A	59.703
normal	TCGA-AZ-6598-11A	98.081
normal	TCGA-A6-5667-11A	95.843
normal	TCGA-AA-3489-11A	59.403
	Average COAD	87.5837
	FOLD CHANGE	2.10547
	p-value (t-test)	1.93281e-46

## Sheet: IL1R1
Sample	patientID	IL1R1_expression_value
COAD	TCGA-AZ-6605-01A	49.162
COAD	TCGA-CM-6163-01A	33.277
COAD	TCGA-A6-2682-01A	22.176
COAD	TCGA-A6-A566-01A	56.773
COAD	TCGA-F4-6463-01A	25.169
COAD	TCGA-A6-6780-01A	5.254
COAD	TCGA-AA-3663-01A	5.316
COAD	TCGA-AA-3655-01A	22.049
COAD	TCGA-G4-6315-01A	5.687
COAD	TCGA-AZ-6600-01A	21.762
COAD	TCGA-CA-6716-01A	9.329
COAD	TCGA-CM-5868-01A	19.74
COAD	TCGA-A6-5661-01A	9.624
COAD	TCGA-AA-3495-01A	9.912
COAD	TCGA-DM-A1D8-01A	5.452
COAD	TCGA-AD-6548-01A	18.749
COAD	TCGA-D5-5540-01A	2.414
COAD	TCGA-CA-6718-01A	15.057
COAD	TCGA-CM-6676-01A	12.405
COAD	TCGA-G4-6304-01A	1.246
COAD	TCGA-DM-A1HB-01A	6.787
COAD	TCGA-AA-3713-01A	17.248
COAD	TCGA-AZ-5407-01A	9.096
COAD	TCGA-CK-6746-01A	6.395
COAD	TCGA-AZ-4615-01A	12.962
COAD	TCGA-CK-5915-01A	8.933
COAD	TCGA-A6-3809-01A	15.965
COAD	TCGA-A6-6654-01A	57.189
COAD	TCGA-DM-A1D4-01A	2.965
COAD	TCGA-CM-6170-01A	20.909
COAD	TCGA-D5-6531-01A	10.364
COAD	TCGA-D5-6538-01A	5.438
COAD	TCGA-DM-A28C-01A	7.371
COAD	TCGA-A6-2684-01A	18.123
COAD	TCGA-AY-6386-01A	14.032
COAD	TCGA-G4-6320-01A	5.633
COAD	TCGA-AZ-6607-01A	67.354
COAD	TCGA-A6-6138-01A	20.627
COAD	TCGA-CM-6674-01A	15.608
COAD	TCGA-G4-6310-01A	14.931
COAD	TCGA-CM-5863-01A	19.003
COAD	TCGA-A6-2674-01B	165.682
COAD	TCGA-A6-5659-01A	9.428
COAD	TCGA-AA-3489-01A	80.461
COAD	TCGA-CM-6166-01A	8.777
COAD	TCGA-D5-6529-01A	25.74
COAD	TCGA-DM-A28K-01A	2.408
COAD	TCGA-DM-A280-01A	7.583
COAD	TCGA-A6-2674-01A	45.365
COAD	TCGA-D5-6928-01A	36.983
COAD	TCGA-RU-A8FL-01A	1.578
COAD	TCGA-AZ-4682-01B	7.444
COAD	TCGA-D5-7000-01A	18.119
COAD	TCGA-AD-6963-01A	10.301
COAD	TCGA-D5-6929-01A	14.788
COAD	TCGA-CA-5255-01A	5.213
COAD	TCGA-AZ-4315-01A	6.884
COAD	TCGA-NH-A8F7-01A	4.03
COAD	TCGA-G4-6317-01A	1.765
COAD	TCGA-CM-6168-01A	48.001
COAD	TCGA-AY-6196-01A	126.684
COAD	TCGA-CM-6677-01A	18.618
COAD	TCGA-AZ-6603-01A	20.262
COAD	TCGA-T9-A92H-01A	4.722
COAD	TCGA-D5-6927-01A	23.373
COAD	TCGA-DM-A1DB-01A	1.321
COAD	TCGA-D5-6536-01A	15.597
COAD	TCGA-G4-6322-01A	12.721
COAD	TCGA-F4-6460-01A	24.352
COAD	TCGA-A6-6780-01B	69.489
COAD	TCGA-F4-6855-01A	28.019
COAD	TCGA-CM-6169-01A	46.529
COAD	TCGA-A6-2684-01A	18.123
COAD	TCGA-G4-6314-01A	28.581
COAD	TCGA-AD-6889-01A	4.969
COAD	TCGA-AY-6197-01A	16.055
COAD	TCGA-A6-2677-01A	2.323
COAD	TCGA-AA-3506-01A	11.012
COAD	TCGA-A6-4105-01A	21.654
COAD	TCGA-AZ-5403-01A	16.668
COAD	TCGA-AA-A01X-01A	19.098
COAD	TCGA-AY-A54L-01A	4.898
COAD	TCGA-AU-6004-01A	30.503
COAD	TCGA-A6-5656-01A	8.354
COAD	TCGA-AA-3662-01A	19.934
COAD	TCGA-AD-6899-01A	24.041
COAD	TCGA-AD-6964-01A	32.727
COAD	TCGA-A6-A5ZU-01A	20.553
COAD	TCGA-F4-6704-01A	35.973
COAD	TCGA-A6-6781-01A	41.986
COAD	TCGA-A6-6650-01A	6.695
COAD	TCGA-CM-6675-01A	13.691
COAD	TCGA-D5-6541-01A	27.992
COAD	TCGA-DM-A28A-01A	8.342
COAD	TCGA-F4-6570-01A	19.378
COAD	TCGA-A6-5657-01A	23.101
COAD	TCGA-D5-6540-01A	13.688
COAD	TCGA-AZ-6601-01A	14.396
COAD	TCGA-AD-5900-01A	17.401
COAD	TCGA-QG-A5Z2-01A	8.34
COAD	TCGA-QL-A97D-01A	11.834
COAD	TCGA-CM-5864-01A	9.389
COAD	TCGA-AA-A01P-01A	19.604
COAD	TCGA-G4-6302-01A	94.431
COAD	TCGA-AZ-4616-01A	10.6
COAD	TCGA-A6-6650-01A	6.695
COAD	TCGA-CK-4950-01A	16.756
COAD	TCGA-DM-A28M-01A	5.775
COAD	TCGA-AA-3712-01A	15.818
COAD	TCGA-AZ-6608-01A	1.489
COAD	TCGA-5M-AAT6-01A	40.102
COAD	TCGA-AA-3496-01A	20.514
COAD	TCGA-NH-A50T-01A	3.795
COAD	TCGA-A6-3810-01A	26.614
COAD	TCGA-F4-6807-01A	41.494
COAD	TCGA-AU-3779-01A	17.367
COAD	TCGA-AD-A5EJ-01A	13.323
COAD	TCGA-A6-2675-01A	31.656
COAD	TCGA-A6-6652-01A	7.873
COAD	TCGA-CK-5916-01A	16.661
COAD	TCGA-DM-A288-01A	2.378
COAD	TCGA-CM-6162-01A	71.31
COAD	TCGA-CK-5914-01A	10.616
COAD	TCGA-AD-6895-01A	10.433
COAD	TCGA-D5-6537-01A	5.378
COAD	TCGA-A6-A56B-01A	15.87
COAD	TCGA-NH-A50V-01A	21.343
COAD	TCGA-CM-6678-01A	6.56
COAD	TCGA-D5-6530-01A	9.309
COAD	TCGA-D5-6924-01A	30.277
COAD	TCGA-CK-4948-01B	19.403
COAD	TCGA-DM-A1D6-01A	3.371
COAD	TCGA-5M-AATA-01A	14.25
COAD	TCGA-AA-A01Z-01A	3.419
COAD	TCGA-AA-3509-01A	12.743
COAD	TCGA-CM-6167-01A	104.465
COAD	TCGA-A6-2677-01B	39.887
COAD	TCGA-AA-3511-01A	16.989
COAD	TCGA-AA-3660-01A	12.252
COAD	TCGA-DM-A0XF-01A	7.887
COAD	TCGA-CK-4947-01B	22.374
COAD	TCGA-5M-AATE-01A	8.647
COAD	TCGA-CA-5796-01A	17.55
COAD	TCGA-AY-5543-01A	5.915
COAD	TCGA-AA-3492-01A	5.666
COAD	TCGA-AD-A5EK-01A	7.462
COAD	TCGA-G4-6299-01A	25.584
COAD	TCGA-D5-5541-01A	12.771
COAD	TCGA-A6-6781-01A	41.986
COAD	TCGA-DM-A1D7-01A	6.099
COAD	TCGA-DM-A28E-01A	3.543
COAD	TCGA-CM-5861-01A	4.932
COAD	TCGA-G4-6303-01A	13.511
COAD	TCGA-D5-6898-01A	15.729
COAD	TCGA-NH-A6GA-01A	18.292
COAD	TCGA-CM-6680-01A	22.252
COAD	TCGA-A6-6649-01A	37.686
COAD	TCGA-NH-A6GC-01A	17.288
COAD	TCGA-F4-6569-01A	86.324
COAD	TCGA-NH-A50U-01A	8.072
COAD	TCGA-CK-6748-01A	15.944
COAD	TCGA-G4-6626-01A	3.665
COAD	TCGA-CA-6715-01A	5.72
COAD	TCGA-G4-6586-01A	4.338
COAD	TCGA-F4-6856-01A	8.739
COAD	TCGA-A6-6780-01A	5.254
COAD	TCGA-A6-6140-01A	7.83
COAD	TCGA-CM-5344-01A	18.179
COAD	TCGA-CM-5862-01A	7.61
COAD	TCGA-DM-A28F-01A	4.778
COAD	TCGA-A6-5656-01A	8.354
COAD	TCGA-D5-5537-01A	18.059
COAD	TCGA-D5-6532-01A	3.891
COAD	TCGA-D5-6535-01A	13.386
COAD	TCGA-D5-5539-01A	16.886
COAD	TCGA-CM-6172-01A	19.472
COAD	TCGA-F4-6854-01A	13.171
COAD	TCGA-DM-A0X9-01A	5.599
COAD	TCGA-AY-A71X-01A	4.641
COAD	TCGA-5M-AAT5-01A	4.215
COAD	TCGA-CK-6747-01A	11.505
COAD	TCGA-AA-3675-01A	8.044
COAD	TCGA-AA-3685-01A	7.484
COAD	TCGA-CM-4743-01A	9.09
COAD	TCGA-F4-6809-01A	33.665
COAD	TCGA-CM-6164-01A	10.83
COAD	TCGA-A6-2672-01B	34.403
COAD	TCGA-A6-6651-01A	74.203
COAD	TCGA-A6-5659-01B	23.155
COAD	TCGA-CM-6171-01A	13.623
COAD	TCGA-3L-AA1B-01A	16.338
COAD	TCGA-CM-6161-01A	19.549
COAD	TCGA-QG-A5YW-01A	10.897
COAD	TCGA-G4-6323-01A	13.802
COAD	TCGA-A6-A565-01A	40.54
COAD	TCGA-NH-A6GB-01A	11.563
COAD	TCGA-AD-6901-01A	43.093
COAD	TCGA-CM-5349-01A	19.536
COAD	TCGA-G4-6625-01A	24.382
COAD	TCGA-A6-6141-01A	13.05
COAD	TCGA-CA-5256-01A	5.978
COAD	TCGA-F4-6459-01A	30.951
COAD	TCGA-DM-A1DA-01A	1.974
COAD	TCGA-D5-6534-01A	57.523
COAD	TCGA-G4-6311-01A	19.776
COAD	TCGA-AY-A8YK-01A	8.011
COAD	TCGA-DM-A1D0-01A	4.626
COAD	TCGA-A6-5656-01B	129.058
COAD	TCGA-G4-6293-01A	22.603
COAD	TCGA-DM-A28H-01A	5.399
COAD	TCGA-D5-5538-01A	18.735
COAD	TCGA-A6-5665-01B	47.126
COAD	TCGA-A6-5664-01A	38.216
COAD	TCGA-AA-A02Y-01A	3.393
COAD	TCGA-AD-6965-01A	11.842
COAD	TCGA-F4-6806-01A	13.159
COAD	TCGA-CM-4751-01A	29.591
COAD	TCGA-A6-6137-01A	16.68
COAD	TCGA-AZ-4323-01A	37.702
COAD	TCGA-AA-A02K-01A	3.862
COAD	TCGA-G4-6321-01A	8.518
COAD	TCGA-CK-5913-01A	19.331
COAD	TCGA-CM-4744-01A	2.065
COAD	TCGA-A6-3809-01B	76.746
COAD	TCGA-A6-5659-01A	9.428
COAD	TCGA-DM-A0XD-01A	8.736
COAD	TCGA-A6-6781-01B	230.861
COAD	TCGA-AA-3697-01A	11.319
COAD	TCGA-D5-6920-01A	20.667
COAD	TCGA-A6-5662-01A	7.501
COAD	TCGA-D5-6533-01A	16.975
COAD	TCGA-CK-6751-01A	12.526
COAD	TCGA-AZ-4614-01A	2.707
COAD	TCGA-A6-5661-01B	48.794
COAD	TCGA-AZ-4313-01A	3.822
COAD	TCGA-NH-A5IV-01A	10.733
COAD	TCGA-A6-6142-01A	24.514
COAD	TCGA-DM-A282-01A	8.496
COAD	TCGA-AA-3502-01A	7.08
COAD	TCGA-A6-2686-01A	13.218
COAD	TCGA-A6-3810-01B	74.458
COAD	TCGA-AY-A69D-01A	9.711
COAD	TCGA-WS-AB45-01A	199.47
COAD	TCGA-DM-A1D9-01A	11.644
COAD	TCGA-AZ-6606-01A	8.357
COAD	TCGA-AZ-4684-01A	22.882
COAD	TCGA-G4-6628-01A	23.99
COAD	TCGA-4T-AA8H-01A	6.238
COAD	TCGA-D5-6922-01A	21.86
COAD	TCGA-A6-6650-01B	20.953
COAD	TCGA-5M-AAT4-01A	4.456
COAD	TCGA-G4-6309-01A	7.371
COAD	TCGA-AD-6890-01A	10.441
COAD	TCGA-AZ-6598-01A	6.108
COAD	TCGA-QG-A5YV-01A	7.663
COAD	TCGA-A6-5667-01A	13.37
COAD	TCGA-4N-A93T-01A	2.157
COAD	TCGA-F4-6805-01A	37.768
COAD	TCGA-CM-6165-01A	25.356
COAD	TCGA-D5-6539-01A	16.136
COAD	TCGA-AD-6888-01A	3.513
COAD	TCGA-G4-6295-01A	9.08
COAD	TCGA-A6-6648-01A	14.272
COAD	TCGA-CK-5912-01A	7.99
COAD	TCGA-D5-6931-01A	25.158
COAD	TCGA-AM-5821-01A	16.315
COAD	TCGA-A6-5666-01A	2.929
COAD	TCGA-G4-6298-01A	8.015
COAD	TCGA-AM-5820-01A	18.413
COAD	TCGA-A6-6782-01A	35.745
COAD	TCGA-A6-6653-01A	14.241
COAD	TCGA-F4-6703-01A	89.97
COAD	TCGA-CM-4747-01A	7.514
COAD	TCGA-D5-6926-01A	35.598
COAD	TCGA-CA-5797-01A	15.063
COAD	TCGA-G4-6297-01A	43.664
COAD	TCGA-G4-6307-01A	2.348
COAD	TCGA-DM-A1HA-01A	0.819
COAD	TCGA-NH-A8F8-01A	11.64
COAD	TCGA-AZ-6599-01A	3.885
COAD	TCGA-A6-5660-01A	9.846
COAD	TCGA-CA-6719-01A	22.678
COAD	TCGA-D5-6932-01A	10.14
COAD	TCGA-D5-6923-01A	38.333
COAD	TCGA-CA-5254-01A	14.456
COAD	TCGA-A6-5665-01A	5.783
COAD	TCGA-A6-2684-01C	68.882
COAD	TCGA-G4-6306-01A	2.857
COAD	TCGA-QG-A5YX-01A	8.011
COAD	TCGA-CK-4952-01A	7.53
COAD	TCGA-A6-A567-01A	17.097
COAD	TCGA-QG-A5Z1-01A	15.152
COAD	TCGA-G4-6627-01A	42.756
COAD	TCGA-CM-5860-01A	20.217
COAD	TCGA-F4-6461-01A	17.071
COAD	TCGA-DM-A28G-01A	8.17
COAD	TCGA-D5-6930-01A	13.965
COAD	TCGA-CA-6717-01A	34.124
COAD	TCGA-DM-A285-01A	10.35
COAD	TCGA-CM-6679-01A	28.709
COAD	TCGA-CM-5348-01A	42.494
COAD	TCGA-AA-3526-01A	9.7
COAD	TCGA-CK-4951-01A	30.228
COAD	TCGA-A6-2685-01A	33.544
COAD	TCGA-G4-6588-01A	9.205
COAD	TCGA-G4-6294-01A	7.834
COAD	TCGA-F4-6808-01A	5.283
COAD	TCGA-SS-A7HO-01A	7.427
	Average COAD	20.9056
normal	TCGA-AZ-6603-11A	44.422
normal	TCGA-A6-2680-11A	14.067
normal	TCGA-A6-2686-11A	21.406
normal	TCGA-A6-5665-11A	20.519
normal	TCGA-AZ-6601-11A	33.949
normal	TCGA-F4-6704-11A	45.853
normal	TCGA-A6-5662-11A	30.264
normal	TCGA-A6-2679-11A	23.7
normal	TCGA-AA-3516-11A	11.561
normal	TCGA-A6-2684-11A	14.404
normal	TCGA-AZ-6600-11A	55.205
normal	TCGA-A6-2682-11A	22.562
normal	TCGA-A6-2683-11A	24.953
normal	TCGA-A6-2678-11A	46.323
normal	TCGA-AA-3518-11A	26.397
normal	TCGA-AA-3525-11A	20.799
normal	TCGA-AA-3660-11A	17.639
normal	TCGA-AA-3527-11A	25.625
normal	TCGA-A6-2675-11A	29.935
normal	TCGA-A6-2671-11A	16.774
normal	TCGA-AZ-6599-11A	75.808
normal	TCGA-A6-2685-11A	15.248
normal	TCGA-AA-3496-11A	32.617
normal	TCGA-AA-3522-11A	26.169
normal	TCGA-AA-3655-11A	15.897
normal	TCGA-AA-3713-11A	23.022
normal	TCGA-AA-3662-11A	27.92
normal	TCGA-AA-3697-11A	31.898
normal	TCGA-AA-3534-11A	24.514
normal	TCGA-AA-3514-11A	22.8
normal	TCGA-AA-3663-11A	34.909
normal	TCGA-A6-5659-11A	27.364
normal	TCGA-AA-3511-11A	23.978
normal	TCGA-AA-3531-11A	13.839
normal	TCGA-AA-3712-11A	28.904
normal	TCGA-AA-3520-11A	24.882
normal	TCGA-AA-3517-11A	26.536
normal	TCGA-AZ-6605-11A	21.391
normal	TCGA-AZ-6598-11A	37.126
normal	TCGA-A6-5667-11A	26.66
normal	TCGA-AA-3489-11A	24.939
	Average COAD	27.6287
	FOLD CHANGE	0.756663
	p-value (t-test)	0.00643782

## Sheet: TNFSF10
Sample	patientID	TNFSF10_expression_value
COAD	TCGA-AZ-6605-01A	132.834
COAD	TCGA-CM-6163-01A	123.13
COAD	TCGA-A6-2682-01A	76.678
COAD	TCGA-A6-A566-01A	118.535
COAD	TCGA-F4-6463-01A	94.722
COAD	TCGA-A6-6780-01A	111.934
COAD	TCGA-AA-3663-01A	83.746
COAD	TCGA-AA-3655-01A	92.987
COAD	TCGA-G4-6315-01A	97.329
COAD	TCGA-AZ-6600-01A	50.519
COAD	TCGA-CA-6716-01A	124.931
COAD	TCGA-CM-5868-01A	130.275
COAD	TCGA-A6-5661-01A	109.303
COAD	TCGA-AA-3495-01A	131.614
COAD	TCGA-DM-A1D8-01A	76.28
COAD	TCGA-AD-6548-01A	67.451
COAD	TCGA-D5-5540-01A	29.931
COAD	TCGA-CA-6718-01A	317.605
COAD	TCGA-CM-6676-01A	36.816
COAD	TCGA-G4-6304-01A	50.376
COAD	TCGA-DM-A1HB-01A	86.822
COAD	TCGA-AA-3713-01A	107.775
COAD	TCGA-AZ-5407-01A	84.499
COAD	TCGA-CK-6746-01A	147.903
COAD	TCGA-AZ-4615-01A	201.166
COAD	TCGA-CK-5915-01A	91.313
COAD	TCGA-A6-3809-01A	70.275
COAD	TCGA-A6-6654-01A	111.704
COAD	TCGA-DM-A1D4-01A	81.054
COAD	TCGA-CM-6170-01A	111.698
COAD	TCGA-D5-6531-01A	99.647
COAD	TCGA-D5-6538-01A	27.663
COAD	TCGA-DM-A28C-01A	66.736
COAD	TCGA-A6-2684-01A	126.096
COAD	TCGA-AY-6386-01A	88.887
COAD	TCGA-G4-6320-01A	64.411
COAD	TCGA-AZ-6607-01A	116.443
COAD	TCGA-A6-6138-01A	180.795
COAD	TCGA-CM-6674-01A	179.516
COAD	TCGA-G4-6310-01A	167.579
COAD	TCGA-CM-5863-01A	108.786
COAD	TCGA-A6-2674-01B	73.14
COAD	TCGA-A6-5659-01A	84.216
COAD	TCGA-AA-3489-01A	123.05
COAD	TCGA-CM-6166-01A	50.636
COAD	TCGA-D5-6529-01A	99.013
COAD	TCGA-DM-A28K-01A	67.092
COAD	TCGA-DM-A280-01A	55.622
COAD	TCGA-A6-2674-01A	68.632
COAD	TCGA-D5-6928-01A	287.677
COAD	TCGA-RU-A8FL-01A	37.193
COAD	TCGA-AZ-4682-01B	65.628
COAD	TCGA-D5-7000-01A	73.387
COAD	TCGA-AD-6963-01A	57.028
COAD	TCGA-D5-6929-01A	64.138
COAD	TCGA-CA-5255-01A	48.673
COAD	TCGA-AZ-4315-01A	106.152
COAD	TCGA-NH-A8F7-01A	39.593
COAD	TCGA-G4-6317-01A	51.811
COAD	TCGA-CM-6168-01A	94.453
COAD	TCGA-AY-6196-01A	189.82
COAD	TCGA-CM-6677-01A	62.435
COAD	TCGA-AZ-6603-01A	137.698
COAD	TCGA-T9-A92H-01A	32.607
COAD	TCGA-D5-6927-01A	96.922
COAD	TCGA-DM-A1DB-01A	76.514
COAD	TCGA-D5-6536-01A	67.678
COAD	TCGA-G4-6322-01A	120.937
COAD	TCGA-F4-6460-01A	107.052
COAD	TCGA-A6-6780-01B	193.954
COAD	TCGA-F4-6855-01A	96.917
COAD	TCGA-CM-6169-01A	125.247
COAD	TCGA-A6-2684-01A	126.096
COAD	TCGA-G4-6314-01A	82.331
COAD	TCGA-AD-6889-01A	111.677
COAD	TCGA-AY-6197-01A	73.238
COAD	TCGA-A6-2677-01A	52.338
COAD	TCGA-AA-3506-01A	77.921
COAD	TCGA-A6-4105-01A	78.225
COAD	TCGA-AZ-5403-01A	134.101
COAD	TCGA-AA-A01X-01A	116.797
COAD	TCGA-AY-A54L-01A	53.215
COAD	TCGA-AU-6004-01A	168.462
COAD	TCGA-A6-5656-01A	83.444
COAD	TCGA-AA-3662-01A	61.917
COAD	TCGA-AD-6899-01A	128.592
COAD	TCGA-AD-6964-01A	163.573
COAD	TCGA-A6-A5ZU-01A	127.963
COAD	TCGA-F4-6704-01A	81.169
COAD	TCGA-A6-6781-01A	136.374
COAD	TCGA-A6-6650-01A	86.037
COAD	TCGA-CM-6675-01A	180.948
COAD	TCGA-D5-6541-01A	146.514
COAD	TCGA-DM-A28A-01A	55.908
COAD	TCGA-F4-6570-01A	133.497
COAD	TCGA-A6-5657-01A	49.468
COAD	TCGA-D5-6540-01A	111.9
COAD	TCGA-AZ-6601-01A	133.219
COAD	TCGA-AD-5900-01A	96.438
COAD	TCGA-QG-A5Z2-01A	191.771
COAD	TCGA-QL-A97D-01A	110.556
COAD	TCGA-CM-5864-01A	101.656
COAD	TCGA-AA-A01P-01A	271.278
COAD	TCGA-G4-6302-01A	113.486
COAD	TCGA-AZ-4616-01A	59.535
COAD	TCGA-A6-6650-01A	86.037
COAD	TCGA-CK-4950-01A	101.376
COAD	TCGA-DM-A28M-01A	77.067
COAD	TCGA-AA-3712-01A	68.928
COAD	TCGA-AZ-6608-01A	52.27
COAD	TCGA-5M-AAT6-01A	119.262
COAD	TCGA-AA-3496-01A	98.368
COAD	TCGA-NH-A50T-01A	9.963
COAD	TCGA-A6-3810-01A	122.255
COAD	TCGA-F4-6807-01A	138.861
COAD	TCGA-AU-3779-01A	174.503
COAD	TCGA-AD-A5EJ-01A	74.105
COAD	TCGA-A6-2675-01A	209.397
COAD	TCGA-A6-6652-01A	80.376
COAD	TCGA-CK-5916-01A	121.484
COAD	TCGA-DM-A288-01A	77.828
COAD	TCGA-CM-6162-01A	134.791
COAD	TCGA-CK-5914-01A	135.876
COAD	TCGA-AD-6895-01A	117.549
COAD	TCGA-D5-6537-01A	91.25
COAD	TCGA-A6-A56B-01A	70.834
COAD	TCGA-NH-A50V-01A	161.733
COAD	TCGA-CM-6678-01A	45.89
COAD	TCGA-D5-6530-01A	292.274
COAD	TCGA-D5-6924-01A	92.125
COAD	TCGA-CK-4948-01B	39.389
COAD	TCGA-DM-A1D6-01A	94.329
COAD	TCGA-5M-AATA-01A	52.056
COAD	TCGA-AA-A01Z-01A	44.948
COAD	TCGA-AA-3509-01A	71.963
COAD	TCGA-CM-6167-01A	117.515
COAD	TCGA-A6-2677-01B	69.357
COAD	TCGA-AA-3511-01A	183.062
COAD	TCGA-AA-3660-01A	107.813
COAD	TCGA-DM-A0XF-01A	79.241
COAD	TCGA-CK-4947-01B	107.351
COAD	TCGA-5M-AATE-01A	58.862
COAD	TCGA-CA-5796-01A	269.21
COAD	TCGA-AY-5543-01A	153.174
COAD	TCGA-AA-3492-01A	103.193
COAD	TCGA-AD-A5EK-01A	118.439
COAD	TCGA-G4-6299-01A	49.5
COAD	TCGA-D5-5541-01A	129.475
COAD	TCGA-A6-6781-01A	136.374
COAD	TCGA-DM-A1D7-01A	117.219
COAD	TCGA-DM-A28E-01A	115.762
COAD	TCGA-CM-5861-01A	118.705
COAD	TCGA-G4-6303-01A	111.596
COAD	TCGA-D5-6898-01A	61.518
COAD	TCGA-NH-A6GA-01A	30.7
COAD	TCGA-CM-6680-01A	208.947
COAD	TCGA-A6-6649-01A	90.699
COAD	TCGA-NH-A6GC-01A	206.597
COAD	TCGA-F4-6569-01A	100.822
COAD	TCGA-NH-A50U-01A	93.182
COAD	TCGA-CK-6748-01A	69.574
COAD	TCGA-G4-6626-01A	109.236
COAD	TCGA-CA-6715-01A	94.685
COAD	TCGA-G4-6586-01A	104.228
COAD	TCGA-F4-6856-01A	107.778
COAD	TCGA-A6-6780-01A	111.934
COAD	TCGA-A6-6140-01A	111.491
COAD	TCGA-CM-5344-01A	75.522
COAD	TCGA-CM-5862-01A	54.539
COAD	TCGA-DM-A28F-01A	86.226
COAD	TCGA-A6-5656-01A	83.444
COAD	TCGA-D5-5537-01A	125.369
COAD	TCGA-D5-6532-01A	52.06
COAD	TCGA-D5-6535-01A	124.706
COAD	TCGA-D5-5539-01A	87.78
COAD	TCGA-CM-6172-01A	155.223
COAD	TCGA-F4-6854-01A	65.228
COAD	TCGA-DM-A0X9-01A	55.996
COAD	TCGA-AY-A71X-01A	84.051
COAD	TCGA-5M-AAT5-01A	46.033
COAD	TCGA-CK-6747-01A	113.158
COAD	TCGA-AA-3675-01A	76.872
COAD	TCGA-AA-3685-01A	93.865
COAD	TCGA-CM-4743-01A	125.218
COAD	TCGA-F4-6809-01A	102.705
COAD	TCGA-CM-6164-01A	149.974
COAD	TCGA-A6-2672-01B	143.587
COAD	TCGA-A6-6651-01A	106.237
COAD	TCGA-A6-5659-01B	71.339
COAD	TCGA-CM-6171-01A	138.131
COAD	TCGA-3L-AA1B-01A	73.307
COAD	TCGA-CM-6161-01A	76.893
COAD	TCGA-QG-A5YW-01A	50.359
COAD	TCGA-G4-6323-01A	237.57
COAD	TCGA-A6-A565-01A	195.652
COAD	TCGA-NH-A6GB-01A	29.654
COAD	TCGA-AD-6901-01A	169.377
COAD	TCGA-CM-5349-01A	148.527
COAD	TCGA-G4-6625-01A	180.331
COAD	TCGA-A6-6141-01A	147.248
COAD	TCGA-CA-5256-01A	117.577
COAD	TCGA-F4-6459-01A	53.693
COAD	TCGA-DM-A1DA-01A	36.889
COAD	TCGA-D5-6534-01A	119.592
COAD	TCGA-G4-6311-01A	112.164
COAD	TCGA-AY-A8YK-01A	66.094
COAD	TCGA-DM-A1D0-01A	60.556
COAD	TCGA-A6-5656-01B	105.915
COAD	TCGA-G4-6293-01A	100.331
COAD	TCGA-DM-A28H-01A	31.168
COAD	TCGA-D5-5538-01A	119.526
COAD	TCGA-A6-5665-01B	66.053
COAD	TCGA-A6-5664-01A	88.25
COAD	TCGA-AA-A02Y-01A	89.002
COAD	TCGA-AD-6965-01A	54.646
COAD	TCGA-F4-6806-01A	122.127
COAD	TCGA-CM-4751-01A	65.832
COAD	TCGA-A6-6137-01A	134.303
COAD	TCGA-AZ-4323-01A	49.824
COAD	TCGA-AA-A02K-01A	34.119
COAD	TCGA-G4-6321-01A	237.427
COAD	TCGA-CK-5913-01A	219.362
COAD	TCGA-CM-4744-01A	54.917
COAD	TCGA-A6-3809-01B	52.175
COAD	TCGA-A6-5659-01A	84.216
COAD	TCGA-DM-A0XD-01A	60.776
COAD	TCGA-A6-6781-01B	105.126
COAD	TCGA-AA-3697-01A	88.505
COAD	TCGA-D5-6920-01A	150.963
COAD	TCGA-A6-5662-01A	47.117
COAD	TCGA-D5-6533-01A	99.37
COAD	TCGA-CK-6751-01A	68.377
COAD	TCGA-AZ-4614-01A	240.275
COAD	TCGA-A6-5661-01B	106.732
COAD	TCGA-AZ-4313-01A	113.814
COAD	TCGA-NH-A5IV-01A	44.689
COAD	TCGA-A6-6142-01A	100.791
COAD	TCGA-DM-A282-01A	97.573
COAD	TCGA-AA-3502-01A	73.963
COAD	TCGA-A6-2686-01A	71.813
COAD	TCGA-A6-3810-01B	231.879
COAD	TCGA-AY-A69D-01A	76.249
COAD	TCGA-WS-AB45-01A	96.767
COAD	TCGA-DM-A1D9-01A	85.969
COAD	TCGA-AZ-6606-01A	63.092
COAD	TCGA-AZ-4684-01A	60.181
COAD	TCGA-G4-6628-01A	226.659
COAD	TCGA-4T-AA8H-01A	49.919
COAD	TCGA-D5-6922-01A	93.233
COAD	TCGA-A6-6650-01B	86.271
COAD	TCGA-5M-AAT4-01A	29.711
COAD	TCGA-G4-6309-01A	63.189
COAD	TCGA-AD-6890-01A	36.502
COAD	TCGA-AZ-6598-01A	86.278
COAD	TCGA-QG-A5YV-01A	69.294
COAD	TCGA-A6-5667-01A	94.967
COAD	TCGA-4N-A93T-01A	81.106
COAD	TCGA-F4-6805-01A	103.523
COAD	TCGA-CM-6165-01A	209.101
COAD	TCGA-D5-6539-01A	181.429
COAD	TCGA-AD-6888-01A	83.3
COAD	TCGA-G4-6295-01A	70.541
COAD	TCGA-A6-6648-01A	119.079
COAD	TCGA-CK-5912-01A	140.475
COAD	TCGA-D5-6931-01A	61.657
COAD	TCGA-AM-5821-01A	225.515
COAD	TCGA-A6-5666-01A	51.672
COAD	TCGA-G4-6298-01A	36.295
COAD	TCGA-AM-5820-01A	65.67
COAD	TCGA-A6-6782-01A	92.154
COAD	TCGA-A6-6653-01A	65.011
COAD	TCGA-F4-6703-01A	147.171
COAD	TCGA-CM-4747-01A	95.75
COAD	TCGA-D5-6926-01A	155.101
COAD	TCGA-CA-5797-01A	135.059
COAD	TCGA-G4-6297-01A	93.982
COAD	TCGA-G4-6307-01A	64.844
COAD	TCGA-DM-A1HA-01A	53.818
COAD	TCGA-NH-A8F8-01A	78.995
COAD	TCGA-AZ-6599-01A	98.863
COAD	TCGA-A6-5660-01A	95.245
COAD	TCGA-CA-6719-01A	69.829
COAD	TCGA-D5-6932-01A	54.513
COAD	TCGA-D5-6923-01A	38.549
COAD	TCGA-CA-5254-01A	155.921
COAD	TCGA-A6-5665-01A	83.223
COAD	TCGA-A6-2684-01C	146.665
COAD	TCGA-G4-6306-01A	86.598
COAD	TCGA-QG-A5YX-01A	141.57
COAD	TCGA-CK-4952-01A	87.136
COAD	TCGA-A6-A567-01A	88.991
COAD	TCGA-QG-A5Z1-01A	104.164
COAD	TCGA-G4-6627-01A	161.47
COAD	TCGA-CM-5860-01A	112.174
COAD	TCGA-F4-6461-01A	181.838
COAD	TCGA-DM-A28G-01A	102.614
COAD	TCGA-D5-6930-01A	122.978
COAD	TCGA-CA-6717-01A	64.567
COAD	TCGA-DM-A285-01A	65.73
COAD	TCGA-CM-6679-01A	174.103
COAD	TCGA-CM-5348-01A	98.336
COAD	TCGA-AA-3526-01A	150.719
COAD	TCGA-CK-4951-01A	191.099
COAD	TCGA-A6-2685-01A	105.79
COAD	TCGA-G4-6588-01A	71.329
COAD	TCGA-G4-6294-01A	123.87
COAD	TCGA-F4-6808-01A	88.099
COAD	TCGA-SS-A7HO-01A	11.297
	Average COAD	103.4
normal	TCGA-AZ-6603-11A	187.648
normal	TCGA-A6-2680-11A	302.906
normal	TCGA-A6-2686-11A	341.395
normal	TCGA-A6-5665-11A	309.819
normal	TCGA-AZ-6601-11A	160.021
normal	TCGA-F4-6704-11A	92.592
normal	TCGA-A6-5662-11A	214.086
normal	TCGA-A6-2679-11A	337.42
normal	TCGA-AA-3516-11A	546.119
normal	TCGA-A6-2684-11A	300.829
normal	TCGA-AZ-6600-11A	113.029
normal	TCGA-A6-2682-11A	195.107
normal	TCGA-A6-2683-11A	245.351
normal	TCGA-A6-2678-11A	226.177
normal	TCGA-AA-3518-11A	315.496
normal	TCGA-AA-3525-11A	244.399
normal	TCGA-AA-3660-11A	290.53
normal	TCGA-AA-3527-11A	284.712
normal	TCGA-A6-2675-11A	182.638
normal	TCGA-A6-2671-11A	231.585
normal	TCGA-AZ-6599-11A	175.933
normal	TCGA-A6-2685-11A	239.227
normal	TCGA-AA-3496-11A	182.28
normal	TCGA-AA-3522-11A	256.27
normal	TCGA-AA-3655-11A	267.004
normal	TCGA-AA-3713-11A	297.645
normal	TCGA-AA-3662-11A	275.869
normal	TCGA-AA-3697-11A	222.889
normal	TCGA-AA-3534-11A	234.978
normal	TCGA-AA-3514-11A	485.609
normal	TCGA-AA-3663-11A	171.919
normal	TCGA-A6-5659-11A	317.069
normal	TCGA-AA-3511-11A	236.432
normal	TCGA-AA-3531-11A	297.562
normal	TCGA-AA-3712-11A	225.83
normal	TCGA-AA-3520-11A	280.517
normal	TCGA-AA-3517-11A	216.54
normal	TCGA-AZ-6605-11A	61.134
normal	TCGA-AZ-6598-11A	181.338
normal	TCGA-A6-5667-11A	198.554
normal	TCGA-AA-3489-11A	561.713
	Average COAD	256.297
	FOLD CHANGE	0.403438
	p-value (t-test)	4.02173e-12

## Sheet: CHUK
Sample	patientID	CHUK_expression_value
COAD	TCGA-AZ-6605-01A	23.211
COAD	TCGA-CM-6163-01A	34.634
COAD	TCGA-A6-2682-01A	12.709
COAD	TCGA-A6-A566-01A	24.122
COAD	TCGA-F4-6463-01A	19.763
COAD	TCGA-A6-6780-01A	25.234
COAD	TCGA-AA-3663-01A	24.105
COAD	TCGA-AA-3655-01A	21.991
COAD	TCGA-G4-6315-01A	17.86
COAD	TCGA-AZ-6600-01A	21.565
COAD	TCGA-CA-6716-01A	18.572
COAD	TCGA-CM-5868-01A	15.806
COAD	TCGA-A6-5661-01A	37.441
COAD	TCGA-AA-3495-01A	28.13
COAD	TCGA-DM-A1D8-01A	16.67
COAD	TCGA-AD-6548-01A	20.406
COAD	TCGA-D5-5540-01A	28.471
COAD	TCGA-CA-6718-01A	36.024
COAD	TCGA-CM-6676-01A	14.73
COAD	TCGA-G4-6304-01A	8.463
COAD	TCGA-DM-A1HB-01A	20.023
COAD	TCGA-AA-3713-01A	35.696
COAD	TCGA-AZ-5407-01A	15.302
COAD	TCGA-CK-6746-01A	20.09
COAD	TCGA-AZ-4615-01A	30.444
COAD	TCGA-CK-5915-01A	45.697
COAD	TCGA-A6-3809-01A	47.027
COAD	TCGA-A6-6654-01A	21.565
COAD	TCGA-DM-A1D4-01A	16.527
COAD	TCGA-CM-6170-01A	19.558
COAD	TCGA-D5-6531-01A	17.892
COAD	TCGA-D5-6538-01A	17.096
COAD	TCGA-DM-A28C-01A	21.666
COAD	TCGA-A6-2684-01A	22.337
COAD	TCGA-AY-6386-01A	21.864
COAD	TCGA-G4-6320-01A	11.847
COAD	TCGA-AZ-6607-01A	21.087
COAD	TCGA-A6-6138-01A	26.408
COAD	TCGA-CM-6674-01A	21.999
COAD	TCGA-G4-6310-01A	21.349
COAD	TCGA-CM-5863-01A	18.715
COAD	TCGA-A6-2674-01B	78.54
COAD	TCGA-A6-5659-01A	34.366
COAD	TCGA-AA-3489-01A	24.098
COAD	TCGA-CM-6166-01A	21.038
COAD	TCGA-D5-6529-01A	22.46
COAD	TCGA-DM-A28K-01A	14.188
COAD	TCGA-DM-A280-01A	15.316
COAD	TCGA-A6-2674-01A	37.311
COAD	TCGA-D5-6928-01A	29.717
COAD	TCGA-RU-A8FL-01A	19.805
COAD	TCGA-AZ-4682-01B	19.016
COAD	TCGA-D5-7000-01A	23.072
COAD	TCGA-AD-6963-01A	23.499
COAD	TCGA-D5-6929-01A	14.501
COAD	TCGA-CA-5255-01A	16.371
COAD	TCGA-AZ-4315-01A	29.41
COAD	TCGA-NH-A8F7-01A	17.902
COAD	TCGA-G4-6317-01A	10.62
COAD	TCGA-CM-6168-01A	30.409
COAD	TCGA-AY-6196-01A	19.685
COAD	TCGA-CM-6677-01A	23.775
COAD	TCGA-AZ-6603-01A	22.117
COAD	TCGA-T9-A92H-01A	26.38
COAD	TCGA-D5-6927-01A	26.283
COAD	TCGA-DM-A1DB-01A	26.277
COAD	TCGA-D5-6536-01A	8.849
COAD	TCGA-G4-6322-01A	12.055
COAD	TCGA-F4-6460-01A	19.938
COAD	TCGA-A6-6780-01B	85.643
COAD	TCGA-F4-6855-01A	18.088
COAD	TCGA-CM-6169-01A	26.938
COAD	TCGA-A6-2684-01A	22.337
COAD	TCGA-G4-6314-01A	29.662
COAD	TCGA-AD-6889-01A	16.983
COAD	TCGA-AY-6197-01A	24.416
COAD	TCGA-A6-2677-01A	23.372
COAD	TCGA-AA-3506-01A	15.835
COAD	TCGA-A6-4105-01A	29.49
COAD	TCGA-AZ-5403-01A	18.443
COAD	TCGA-AA-A01X-01A	13.441
COAD	TCGA-AY-A54L-01A	13.04
COAD	TCGA-AU-6004-01A	19.537
COAD	TCGA-A6-5656-01A	30.742
COAD	TCGA-AA-3662-01A	16.065
COAD	TCGA-AD-6899-01A	29.85
COAD	TCGA-AD-6964-01A	16.092
COAD	TCGA-A6-A5ZU-01A	16.825
COAD	TCGA-F4-6704-01A	18.819
COAD	TCGA-A6-6781-01A	18.712
COAD	TCGA-A6-6650-01A	17.354
COAD	TCGA-CM-6675-01A	19.346
COAD	TCGA-D5-6541-01A	26.143
COAD	TCGA-DM-A28A-01A	28.4
COAD	TCGA-F4-6570-01A	19.613
COAD	TCGA-A6-5657-01A	22.906
COAD	TCGA-D5-6540-01A	21.533
COAD	TCGA-AZ-6601-01A	25.177
COAD	TCGA-AD-5900-01A	18.686
COAD	TCGA-QG-A5Z2-01A	22.57
COAD	TCGA-QL-A97D-01A	33.526
COAD	TCGA-CM-5864-01A	16.291
COAD	TCGA-AA-A01P-01A	20.877
COAD	TCGA-G4-6302-01A	21.791
COAD	TCGA-AZ-4616-01A	16.959
COAD	TCGA-A6-6650-01A	17.354
COAD	TCGA-CK-4950-01A	21.228
COAD	TCGA-DM-A28M-01A	17.21
COAD	TCGA-AA-3712-01A	24.492
COAD	TCGA-AZ-6608-01A	14.585
COAD	TCGA-5M-AAT6-01A	23.415
COAD	TCGA-AA-3496-01A	22.577
COAD	TCGA-NH-A50T-01A	22.351
COAD	TCGA-A6-3810-01A	20.172
COAD	TCGA-F4-6807-01A	25.358
COAD	TCGA-AU-3779-01A	21.408
COAD	TCGA-AD-A5EJ-01A	22.331
COAD	TCGA-A6-2675-01A	28.6
COAD	TCGA-A6-6652-01A	21.855
COAD	TCGA-CK-5916-01A	28.389
COAD	TCGA-DM-A288-01A	14.817
COAD	TCGA-CM-6162-01A	29.607
COAD	TCGA-CK-5914-01A	30.395
COAD	TCGA-AD-6895-01A	20.005
COAD	TCGA-D5-6537-01A	17.648
COAD	TCGA-A6-A56B-01A	17.571
COAD	TCGA-NH-A50V-01A	19.184
COAD	TCGA-CM-6678-01A	19.236
COAD	TCGA-D5-6530-01A	22.472
COAD	TCGA-D5-6924-01A	24.436
COAD	TCGA-CK-4948-01B	17.368
COAD	TCGA-DM-A1D6-01A	19.997
COAD	TCGA-5M-AATA-01A	22.03
COAD	TCGA-AA-A01Z-01A	32.207
COAD	TCGA-AA-3509-01A	25.803
COAD	TCGA-CM-6167-01A	23.866
COAD	TCGA-A6-2677-01B	63.21
COAD	TCGA-AA-3511-01A	26.93
COAD	TCGA-AA-3660-01A	20.368
COAD	TCGA-DM-A0XF-01A	20.793
COAD	TCGA-CK-4947-01B	26.7
COAD	TCGA-5M-AATE-01A	22.55
COAD	TCGA-CA-5796-01A	24.631
COAD	TCGA-AY-5543-01A	19.23
COAD	TCGA-AA-3492-01A	27.548
COAD	TCGA-AD-A5EK-01A	13.767
COAD	TCGA-G4-6299-01A	33.642
COAD	TCGA-D5-5541-01A	24.975
COAD	TCGA-A6-6781-01A	18.712
COAD	TCGA-DM-A1D7-01A	22.905
COAD	TCGA-DM-A28E-01A	23.305
COAD	TCGA-CM-5861-01A	8.788
COAD	TCGA-G4-6303-01A	26.427
COAD	TCGA-D5-6898-01A	26.4
COAD	TCGA-NH-A6GA-01A	38.331
COAD	TCGA-CM-6680-01A	19.18
COAD	TCGA-A6-6649-01A	26.374
COAD	TCGA-NH-A6GC-01A	9.905
COAD	TCGA-F4-6569-01A	20.766
COAD	TCGA-NH-A50U-01A	19.91
COAD	TCGA-CK-6748-01A	14.907
COAD	TCGA-G4-6626-01A	16.172
COAD	TCGA-CA-6715-01A	20.763
COAD	TCGA-G4-6586-01A	18.463
COAD	TCGA-F4-6856-01A	25.447
COAD	TCGA-A6-6780-01A	25.234
COAD	TCGA-A6-6140-01A	23.213
COAD	TCGA-CM-5344-01A	13.395
COAD	TCGA-CM-5862-01A	19.021
COAD	TCGA-DM-A28F-01A	17.819
COAD	TCGA-A6-5656-01A	30.742
COAD	TCGA-D5-5537-01A	18.906
COAD	TCGA-D5-6532-01A	12.446
COAD	TCGA-D5-6535-01A	29.004
COAD	TCGA-D5-5539-01A	27.241
COAD	TCGA-CM-6172-01A	36.496
COAD	TCGA-F4-6854-01A	22.694
COAD	TCGA-DM-A0X9-01A	16.971
COAD	TCGA-AY-A71X-01A	15.447
COAD	TCGA-5M-AAT5-01A	13.752
COAD	TCGA-CK-6747-01A	22.396
COAD	TCGA-AA-3675-01A	19.025
COAD	TCGA-AA-3685-01A	13.173
COAD	TCGA-CM-4743-01A	16.565
COAD	TCGA-F4-6809-01A	16.222
COAD	TCGA-CM-6164-01A	14.117
COAD	TCGA-A6-2672-01B	33.794
COAD	TCGA-A6-6651-01A	21.264
COAD	TCGA-A6-5659-01B	36.552
COAD	TCGA-CM-6171-01A	32.573
COAD	TCGA-3L-AA1B-01A	18.544
COAD	TCGA-CM-6161-01A	23.368
COAD	TCGA-QG-A5YW-01A	19.393
COAD	TCGA-G4-6323-01A	9.673
COAD	TCGA-A6-A565-01A	28.409
COAD	TCGA-NH-A6GB-01A	22.919
COAD	TCGA-AD-6901-01A	12.081
COAD	TCGA-CM-5349-01A	16.534
COAD	TCGA-G4-6625-01A	20.427
COAD	TCGA-A6-6141-01A	16.336
COAD	TCGA-CA-5256-01A	17.173
COAD	TCGA-F4-6459-01A	21.387
COAD	TCGA-DM-A1DA-01A	19.02
COAD	TCGA-D5-6534-01A	12.477
COAD	TCGA-G4-6311-01A	23.349
COAD	TCGA-AY-A8YK-01A	21.588
COAD	TCGA-DM-A1D0-01A	10.212
COAD	TCGA-A6-5656-01B	65.526
COAD	TCGA-G4-6293-01A	22.522
COAD	TCGA-DM-A28H-01A	29.779
COAD	TCGA-D5-5538-01A	23.543
COAD	TCGA-A6-5665-01B	41.161
COAD	TCGA-A6-5664-01A	19.78
COAD	TCGA-AA-A02Y-01A	16.116
COAD	TCGA-AD-6965-01A	21.792
COAD	TCGA-F4-6806-01A	19.177
COAD	TCGA-CM-4751-01A	21.659
COAD	TCGA-A6-6137-01A	24.655
COAD	TCGA-AZ-4323-01A	22.45
COAD	TCGA-AA-A02K-01A	4.696
COAD	TCGA-G4-6321-01A	18.459
COAD	TCGA-CK-5913-01A	22.31
COAD	TCGA-CM-4744-01A	10.395
COAD	TCGA-A6-3809-01B	61.165
COAD	TCGA-A6-5659-01A	34.366
COAD	TCGA-DM-A0XD-01A	14.572
COAD	TCGA-A6-6781-01B	48.548
COAD	TCGA-AA-3697-01A	30.682
COAD	TCGA-D5-6920-01A	29.89
COAD	TCGA-A6-5662-01A	20.442
COAD	TCGA-D5-6533-01A	48.14
COAD	TCGA-CK-6751-01A	21.781
COAD	TCGA-AZ-4614-01A	18.811
COAD	TCGA-A6-5661-01B	35.806
COAD	TCGA-AZ-4313-01A	18.261
COAD	TCGA-NH-A5IV-01A	22.859
COAD	TCGA-A6-6142-01A	16.747
COAD	TCGA-DM-A282-01A	15.409
COAD	TCGA-AA-3502-01A	12.946
COAD	TCGA-A6-2686-01A	13.575
COAD	TCGA-A6-3810-01B	67.507
COAD	TCGA-AY-A69D-01A	27.078
COAD	TCGA-WS-AB45-01A	31.769
COAD	TCGA-DM-A1D9-01A	11.579
COAD	TCGA-AZ-6606-01A	22.265
COAD	TCGA-AZ-4684-01A	26.076
COAD	TCGA-G4-6628-01A	21.342
COAD	TCGA-4T-AA8H-01A	21.695
COAD	TCGA-D5-6922-01A	21.451
COAD	TCGA-A6-6650-01B	38.47
COAD	TCGA-5M-AAT4-01A	27.026
COAD	TCGA-G4-6309-01A	27.025
COAD	TCGA-AD-6890-01A	16.209
COAD	TCGA-AZ-6598-01A	23.564
COAD	TCGA-QG-A5YV-01A	22.082
COAD	TCGA-A6-5667-01A	18.374
COAD	TCGA-4N-A93T-01A	14.737
COAD	TCGA-F4-6805-01A	24.11
COAD	TCGA-CM-6165-01A	37.699
COAD	TCGA-D5-6539-01A	31.105
COAD	TCGA-AD-6888-01A	14.093
COAD	TCGA-G4-6295-01A	40.625
COAD	TCGA-A6-6648-01A	33.819
COAD	TCGA-CK-5912-01A	31.188
COAD	TCGA-D5-6931-01A	26.272
COAD	TCGA-AM-5821-01A	27.667
COAD	TCGA-A6-5666-01A	17.469
COAD	TCGA-G4-6298-01A	18.38
COAD	TCGA-AM-5820-01A	19.881
COAD	TCGA-A6-6782-01A	19.067
COAD	TCGA-A6-6653-01A	21.523
COAD	TCGA-F4-6703-01A	26.38
COAD	TCGA-CM-4747-01A	15.421
COAD	TCGA-D5-6926-01A	21.164
COAD	TCGA-CA-5797-01A	25.543
COAD	TCGA-G4-6297-01A	21.784
COAD	TCGA-G4-6307-01A	6.769
COAD	TCGA-DM-A1HA-01A	8.69
COAD	TCGA-NH-A8F8-01A	28.516
COAD	TCGA-AZ-6599-01A	14.377
COAD	TCGA-A6-5660-01A	22.482
COAD	TCGA-CA-6719-01A	34.815
COAD	TCGA-D5-6932-01A	14.722
COAD	TCGA-D5-6923-01A	34.021
COAD	TCGA-CA-5254-01A	29.33
COAD	TCGA-A6-5665-01A	23.195
COAD	TCGA-A6-2684-01C	64.587
COAD	TCGA-G4-6306-01A	16.081
COAD	TCGA-QG-A5YX-01A	28.301
COAD	TCGA-CK-4952-01A	20.912
COAD	TCGA-A6-A567-01A	15.562
COAD	TCGA-QG-A5Z1-01A	20.482
COAD	TCGA-G4-6627-01A	24.119
COAD	TCGA-CM-5860-01A	32.306
COAD	TCGA-F4-6461-01A	15.634
COAD	TCGA-DM-A28G-01A	18.857
COAD	TCGA-D5-6930-01A	18.864
COAD	TCGA-CA-6717-01A	40.138
COAD	TCGA-DM-A285-01A	20.998
COAD	TCGA-CM-6679-01A	15.56
COAD	TCGA-CM-5348-01A	22.761
COAD	TCGA-AA-3526-01A	12.429
COAD	TCGA-CK-4951-01A	36.825
COAD	TCGA-A6-2685-01A	19.263
COAD	TCGA-G4-6588-01A	28.61
COAD	TCGA-G4-6294-01A	16.592
COAD	TCGA-F4-6808-01A	10.684
COAD	TCGA-SS-A7HO-01A	18.691
	Average COAD	23.2833
normal	TCGA-AZ-6603-11A	20.707
normal	TCGA-A6-2680-11A	21.659
normal	TCGA-A6-2686-11A	23.565
normal	TCGA-A6-5665-11A	25.295
normal	TCGA-AZ-6601-11A	24.199
normal	TCGA-F4-6704-11A	28.166
normal	TCGA-A6-5662-11A	21.439
normal	TCGA-A6-2679-11A	18.669
normal	TCGA-AA-3516-11A	18.38
normal	TCGA-A6-2684-11A	15.536
normal	TCGA-AZ-6600-11A	27.339
normal	TCGA-A6-2682-11A	21.544
normal	TCGA-A6-2683-11A	22.551
normal	TCGA-A6-2678-11A	21.693
normal	TCGA-AA-3518-11A	18.931
normal	TCGA-AA-3525-11A	21.036
normal	TCGA-AA-3660-11A	19.174
normal	TCGA-AA-3527-11A	22.639
normal	TCGA-A6-2675-11A	24.765
normal	TCGA-A6-2671-11A	18.531
normal	TCGA-AZ-6599-11A	22.886
normal	TCGA-A6-2685-11A	21.583
normal	TCGA-AA-3496-11A	21.936
normal	TCGA-AA-3522-11A	22.825
normal	TCGA-AA-3655-11A	20.056
normal	TCGA-AA-3713-11A	27.247
normal	TCGA-AA-3662-11A	18.218
normal	TCGA-AA-3697-11A	25.571
normal	TCGA-AA-3534-11A	19.661
normal	TCGA-AA-3514-11A	23.609
normal	TCGA-AA-3663-11A	20.354
normal	TCGA-A6-5659-11A	28.992
normal	TCGA-AA-3511-11A	25.404
normal	TCGA-AA-3531-11A	22.764
normal	TCGA-AA-3712-11A	25.039
normal	TCGA-AA-3520-11A	23.294
normal	TCGA-AA-3517-11A	20.491
normal	TCGA-AZ-6605-11A	15.99
normal	TCGA-AZ-6598-11A	18.962
normal	TCGA-A6-5667-11A	22.463
normal	TCGA-AA-3489-11A	22.113
	Average COAD	22.0799
	FOLD CHANGE	1.0545
	p-value (t-test)	0.111703

[truncated: 7 more sheets: TLR6, CSF1, FOS, IL10, TLR3, CCL2, EGR1]
